# Supplementary material for: Using pyrosequencing to shed light on deep mine microbial ecology
Source: BMC Genomics. 2006 Mar 20;7:57. doi: 10.1186/1471-2164-7-57 (PMC1483832; doi:10.1186/1471-2164-7-57)
Supplement: Additional File 6 — A gzip compressed archive of the fasta files (those ending .fa.gz) and quality scores (those ending .qual.gz) of sequences from the Red samples as supplied by 454, Inc. [file 1471-2164-7-57-S6.zip]

Archive with 1 entries (1 files):
- Red.qual
