# Supplementary material for: Using pyrosequencing to shed light on deep mine microbial ecology
Source: BMC Genomics. 2006 Mar 20;7:57. doi: 10.1186/1471-2164-7-57 (PMC1483832; doi:10.1186/1471-2164-7-57)
Supplement: Additional File 1 — Table1SRed. Two lists (one for the Red Sample and one for the Black Sample) describing all the similarities found in the data. The table has the following columns: "Classification I" and "Classification II" are hierarchical classifications of the subsystems. "Subsystem" is the name of the subsystem [25]. "Functional Role" is the role of the protein in the subsystem to which the sequence from the Soudan Mine was similar. "Occurrence" is the number of times that a functional role is found in each sample. The text files have the data as tab separated items, and the file ending .xls has the same data in Microsoft Excel format. [file 1471-2164-7-57-S1.xls]

## Sheet: Red Sample
Classification I	Classification II	Subsystem	Functional Role	Occurrence
Amino Acids and Derivatives	Alanine, serine, and glycine	Alanine Biosynthesis	Cysteine desulfurase (EC 4.4.1.-)	5
Amino Acids and Derivatives	Alanine, serine, and glycine	Alanine Biosynthesis	Alanine racemase, biosynthetic (EC 5.1.1.1)	2
Amino Acids and Derivatives	Alanine, serine, and glycine	Alanine Biosynthesis	Alanine racemase, catabolic (EC 5.1.1.1)	2
Amino Acids and Derivatives	Alanine, serine, and glycine	Alanine Biosynthesis	Valine--pyruvate aminotransferase (EC 2.6.1.66)	1
Amino Acids and Derivatives	Alanine, serine, and glycine	Alanine Biosynthesis	Alanine racemase (EC 5.1.1.1)	1
Amino Acids and Derivatives	Alanine, serine, and glycine	Glycine cleavage system	Dihydrolipoamide dehydrogenase (EC 1.8.1.4)	33
Amino Acids and Derivatives	Alanine, serine, and glycine	Glycine cleavage system	Glycine dehydrogenase [decarboxylating] (glycine cleavage system P protein) (EC 1.4.4.2)	16
Amino Acids and Derivatives	Alanine, serine, and glycine	Glycine cleavage system	Glycine cleavage system H protein	5
Amino Acids and Derivatives	Alanine, serine, and glycine	Glycine cleavage system	Glycine dehydrogenase [decarboxylating] (glycine cleavage system P2 protein) (EC 1.4.4.2)	5
Amino Acids and Derivatives	Alanine, serine, and glycine	Glycine cleavage system	Aminomethyltransferase (glycine cleavage system T protein) (EC:2.1.2.10)	4
Amino Acids and Derivatives	Alanine, serine, and glycine	Glycine cleavage system	Glycine dehydrogenase [decarboxylating] (glycine cleavage system P1 protein) (EC 1.4.4.2)	1
Amino Acids and Derivatives	Alanine, serine, and glycine	Glycine synthesis	Serine hydroxymethyltransferase (EC 2.1.2.1)	14
Amino Acids and Derivatives	Alanine, serine, and glycine	Serine Biosynthesis	Serine hydroxymethyltransferase (EC 2.1.2.1)	14
Amino Acids and Derivatives	Alanine, serine, and glycine	Serine Biosynthesis	Phosphoserine aminotransferase (EC 2.6.1.52)	12
Amino Acids and Derivatives	Alanine, serine, and glycine	Serine Biosynthesis	D-3-phosphoglycerate dehydrogenase (EC 1.1.1.95)	12
Amino Acids and Derivatives	Alanine, serine, and glycine	Serine Biosynthesis	Phosphoserine phosphatase (EC 3.1.3.3)	3
Amino Acids and Derivatives	Arginine; urea cycle, polyamines	Arginine Biosynthesis	Acetylornithine aminotransferase (EC 2.6.1.11)	7
Amino Acids and Derivatives	Arginine; urea cycle, polyamines	Arginine Biosynthesis	Ornithine carbamoyltransferase (EC 2.1.3.3)	6
Amino Acids and Derivatives	Arginine; urea cycle, polyamines	Arginine Biosynthesis	Argininosuccinate lyase (EC 4.3.2.1)	5
Amino Acids and Derivatives	Arginine; urea cycle, polyamines	Arginine Biosynthesis	Amino-acid acetyltransferase (EC 2.3.1.1)	3
Amino Acids and Derivatives	Arginine; urea cycle, polyamines	Arginine Biosynthesis	Glutamate N-acetyltransferase (EC 2.3.1.35)	2
Amino Acids and Derivatives	Arginine; urea cycle, polyamines	Arginine Biosynthesis	Acetylglutamate kinase (EC 2.7.2.8)	2
Amino Acids and Derivatives	Arginine; urea cycle, polyamines	Arginine Biosynthesis	Argininosuccinate synthase (EC 6.3.4.5)	1
Amino Acids and Derivatives	Arginine; urea cycle, polyamines	Arginine Biosynthesis	N-acetyl-gamma-glutamyl-phosphate reductase (EC 1.2.1.38)	1
Amino Acids and Derivatives	Arginine; urea cycle, polyamines	Arginine Putrescine and 4-aminobutyrate degradation	Arginine decarboxylase (EC 4.1.1.19)	46
Amino Acids and Derivatives	Arginine; urea cycle, polyamines	Arginine Putrescine and 4-aminobutyrate degradation	NADP-specific glutamate dehydrogenase (EC 1.4.1.4)	25
Amino Acids and Derivatives	Arginine; urea cycle, polyamines	Arginine Putrescine and 4-aminobutyrate degradation	Succinate-semialdehyde dehydrogenase [NADP+] (EC 1.2.1.16)	23
Amino Acids and Derivatives	Arginine; urea cycle, polyamines	Arginine Putrescine and 4-aminobutyrate degradation	Succinylornithine transaminase (EC 2.6.1.-)	17
Amino Acids and Derivatives	Arginine; urea cycle, polyamines	Arginine Putrescine and 4-aminobutyrate degradation	Ornithine aminotransferase (EC 2.6.1.13)	17
Amino Acids and Derivatives	Arginine; urea cycle, polyamines	Arginine Putrescine and 4-aminobutyrate degradation	Ornithine carbamoyltransferase (EC 2.1.3.3)	13
Amino Acids and Derivatives	Arginine; urea cycle, polyamines	Arginine Putrescine and 4-aminobutyrate degradation	Delta-1-pyrroline-5-carboxylate dehydrogenase (EC 1.5.1.12)	9
Amino Acids and Derivatives	Arginine; urea cycle, polyamines	Arginine Putrescine and 4-aminobutyrate degradation	Aminobutyraldehyde dehydrogenase (EC 1.2.1.19)	9
Amino Acids and Derivatives	Arginine; urea cycle, polyamines	Arginine Putrescine and 4-aminobutyrate degradation	3-polyprenyl-4-hydroxybenzoate carboxy-lyase (EC 4.1.1.-)	9
Amino Acids and Derivatives	Arginine; urea cycle, polyamines	Arginine Putrescine and 4-aminobutyrate degradation	Proline dehydrogenase (EC 1.5.99.8) (Proline oxidase)	6
Amino Acids and Derivatives	Arginine; urea cycle, polyamines	Arginine Putrescine and 4-aminobutyrate degradation	Urease alpha subunit (EC 3.5.1.5)	5
Amino Acids and Derivatives	Arginine; urea cycle, polyamines	Arginine Putrescine and 4-aminobutyrate degradation	Ornithine cyclodeaminase (EC 4.3.1.12)	5
Amino Acids and Derivatives	Arginine; urea cycle, polyamines	Arginine Putrescine and 4-aminobutyrate degradation	4-aminobutyrate aminotransferase (EC 2.6.1.19)	4
Amino Acids and Derivatives	Arginine; urea cycle, polyamines	Arginine Putrescine and 4-aminobutyrate degradation	3-octaprenyl-4-hydroxybenzoate carboxy-lyase (EC 4.1.1.-)	4
Amino Acids and Derivatives	Arginine; urea cycle, polyamines	Arginine Putrescine and 4-aminobutyrate degradation	Agmatinase (EC 3.5.3.11)	3
Amino Acids and Derivatives	Arginine; urea cycle, polyamines	Arginine Putrescine and 4-aminobutyrate degradation	Pyrroline-5-carboxylate reductase (EC 1.5.1.2)	2
Amino Acids and Derivatives	Arginine; urea cycle, polyamines	Arginine Putrescine and 4-aminobutyrate degradation	Urease beta subunit (EC 3.5.1.5)	1
Amino Acids and Derivatives	Arginine; urea cycle, polyamines	Arginine Putrescine and 4-aminobutyrate degradation	Agmatine deiminase (EC 3.5.3.12)	1
Amino Acids and Derivatives	Arginine; urea cycle, polyamines	Arginine Putrescine and 4-aminobutyrate degradation	Arginine deiminase (EC 3.5.3.6)	1
Amino Acids and Derivatives	Arginine; urea cycle, polyamines	Arginine Putrescine and 4-aminobutyrate degradation	Urease accessory protein UreG	1
Amino Acids and Derivatives	Arginine; urea cycle, polyamines	Polyamine Metabolism	Arginine decarboxylase (EC 4.1.1.19)	38
Amino Acids and Derivatives	Arginine; urea cycle, polyamines	Polyamine Metabolism	S-adenosylmethionine synthetase (EC 2.5.1.6)	21
Amino Acids and Derivatives	Arginine; urea cycle, polyamines	Polyamine Metabolism	Spermidine Putrescine transport ATP-binding protein potA (TC_3.A.1.11.1)	9
Amino Acids and Derivatives	Arginine; urea cycle, polyamines	Polyamine Metabolism	S-adenosylmethionine decarboxylase proenzyme (EC 4.1.1.50)	9
Amino Acids and Derivatives	Arginine; urea cycle, polyamines	Polyamine Metabolism	Putrescine transport system permease protein potH (TC 3.A.1.11.2)	7
Amino Acids and Derivatives	Arginine; urea cycle, polyamines	Polyamine Metabolism	Putrescine transport ATP-binding protein potG (TC 3.A.1.11.2)	3
Amino Acids and Derivatives	Arginine; urea cycle, polyamines	Polyamine Metabolism	Spermidine Putrescine ABC transporter permease component potC (TC_3.A.1.11.1)	1
Amino Acids and Derivatives	Arginine; urea cycle, polyamines	Polyamine Metabolism	ABC transporter, periplasmic spermidine putrescine-binding protein potD (TC_3.A.1.11.1)	1
Amino Acids and Derivatives	Arginine; urea cycle, polyamines	Polyamine Metabolism	Spermidine synthase (EC 2.5.1.16)	1
Amino Acids and Derivatives	Arginine; urea cycle, polyamines	Polyamine Metabolism	Spermidine Putrescine ABC transporter permease component potB (TC_3.A.1.11.1)	1
Amino Acids and Derivatives	Arginine; urea cycle, polyamines	Polyamine Metabolism	Ornithine decarboxylase (EC 4.1.1.17)	1
Amino Acids and Derivatives	Arginine; urea cycle, polyamines	Urea decomposition	Urea carboxylase	14
Amino Acids and Derivatives	Arginine; urea cycle, polyamines	Urea decomposition	Urea ABC transporter, ATPase protein UrtD	6
Amino Acids and Derivatives	Arginine; urea cycle, polyamines	Urea decomposition	Urea ABC transporter, urea binding protein	6
Amino Acids and Derivatives	Arginine; urea cycle, polyamines	Urea decomposition	Urea ABC transporter, permease protein UrtB	5
Amino Acids and Derivatives	Arginine; urea cycle, polyamines	Urea decomposition	Urease alpha subunit (EC 3.5.1.5)	5
Amino Acids and Derivatives	Arginine; urea cycle, polyamines	Urea decomposition	Allophanate hydrolase	2
Amino Acids and Derivatives	Arginine; urea cycle, polyamines	Urea decomposition	Urea ABC transporter, ATPase protein UrtE	2
Amino Acids and Derivatives	Arginine; urea cycle, polyamines	Urea decomposition	Urease beta subunit (EC 3.5.1.5)	1
Amino Acids and Derivatives	Arginine; urea cycle, polyamines	Urea decomposition	Urea carboxylase-related ABC transporter, ATPase protein	1
Amino Acids and Derivatives	Arginine; urea cycle, polyamines	Urea decomposition	Urea carboxylase-related ABC transporter, periplasmic substrate-binding protein	1
Amino Acids and Derivatives	Arginine; urea cycle, polyamines	Urea decomposition	Urease accessory protein UreG	1
Amino Acids and Derivatives	Arginine; urea cycle, polyamines	Urea decomposition	Urea ABC transporter, permease protein UrtC	1
Amino Acids and Derivatives	Arginine; urea cycle, polyamines	Urea decomposition	Urea carboxylase-related aminomethyltransferase (EC 2.1.2.10)	1
Amino Acids and Derivatives	Aromatic amino acids and derivatives	Aromatic amino acid degradation	2-hydroxyhepta-2,4-diene-1,7-dioate isomerase (EC 5.3.3.-)	4
Amino Acids and Derivatives	Aromatic amino acids and derivatives	Aromatic amino acid degradation	5-carboxymethyl-2-oxo-hex-3- ene-1,7-dioate decarboxylase (EC 4.1.1.-)	4
Amino Acids and Derivatives	Aromatic amino acids and derivatives	Aromatic amino acid degradation	Aromatic-L-amino-acid decarboxylase (EC 4.1.1.28)	3
Amino Acids and Derivatives	Aromatic amino acids and derivatives	Aromatic amino acid degradation	2-oxo-hepta-3-ene-1,7-dioic acid hydratase (EC 4.2.-.-)	1
Amino Acids and Derivatives	Aromatic amino acids and derivatives	Aromatic amino acid degradation	5-carboxymethyl-2-hydroxymuconate semialdehyde dehydrogenase (EC 1.2.1.60)	1
Amino Acids and Derivatives	Aromatic amino acids and derivatives	Central meta-cleavage pathway of aromatic compound degradation	2,4-dihydroxyhept-2-ene-1,7-dioic acid aldolase (EC 4.1.2.-)	2
Amino Acids and Derivatives	Aromatic amino acids and derivatives	Central meta-cleavage pathway of aromatic compound degradation	5-carboxymethyl-2-hydroxymuconate semialdehyde dehydrogenase (EC 1.2.1.60)	1
Amino Acids and Derivatives	Aromatic amino acids and derivatives	Central meta-cleavage pathway of aromatic compound degradation	2-oxo-hepta-3-ene-1,7-dioic acid hydratase (EC 4.2.-.-)	1
Amino Acids and Derivatives	Aromatic amino acids and derivatives	Central meta-cleavage pathway of aromatic compound degradation	Phenol hydroxylase component	1
Amino Acids and Derivatives	Aromatic amino acids and derivatives	Chorismate Synthesis	Phospho-2-dehydro-3-deoxyheptonate aldolase (EC 2.5.1.54)	22
Amino Acids and Derivatives	Aromatic amino acids and derivatives	Chorismate Synthesis	Chorismate synthase (EC 4.2.3.5)	15
Amino Acids and Derivatives	Aromatic amino acids and derivatives	Chorismate Synthesis	Chorismate mutase (EC 5.4.99.5)	11
Amino Acids and Derivatives	Aromatic amino acids and derivatives	Chorismate Synthesis	3-phosphoshikimate 1-carboxyvinyltransferase (EC 2.5.1.19)	10
Amino Acids and Derivatives	Aromatic amino acids and derivatives	Chorismate Synthesis	Prephenate dehydrogenase (EC 1.3.1.12)	8
Amino Acids and Derivatives	Aromatic amino acids and derivatives	Chorismate Synthesis	Prephenate dehydratase (EC 4.2.1.51)	8
Amino Acids and Derivatives	Aromatic amino acids and derivatives	Chorismate Synthesis	Shikimate 5-dehydrogenase (EC 1.1.1.25)	7
Amino Acids and Derivatives	Aromatic amino acids and derivatives	Chorismate Synthesis	3-dehydroquinate synthase (EC 4.2.3.4)	5
Amino Acids and Derivatives	Aromatic amino acids and derivatives	Chorismate Synthesis	Shikimate kinase (EC 2.7.1.71)	3
Amino Acids and Derivatives	Aromatic amino acids and derivatives	Chorismate Synthesis	3-dehydroquinate dehydratase (EC 4.2.1.10)	2
Amino Acids and Derivatives	Aromatic amino acids and derivatives	Phenylalanine synthesis	Aspartate aminotransferase (EC 2.6.1.1)	34
Amino Acids and Derivatives	Aromatic amino acids and derivatives	Phenylalanine synthesis	Chorismate mutase (EC 5.4.99.5)	6
Amino Acids and Derivatives	Aromatic amino acids and derivatives	Phenylalanine synthesis	Prephenate dehydratase (EC 4.2.1.51)	3
Amino Acids and Derivatives	Aromatic amino acids and derivatives	Tryptophan synthesis	Tryptophan synthase beta chain (EC 4.2.1.20)	34
Amino Acids and Derivatives	Aromatic amino acids and derivatives	Tryptophan synthesis	Anthranilate synthase, aminase component (EC 4.1.3.27)	28
Amino Acids and Derivatives	Aromatic amino acids and derivatives	Tryptophan synthesis	Para-aminobenzoate synthase, amidotransferase component (EC 6.3.5.8)	22
Amino Acids and Derivatives	Aromatic amino acids and derivatives	Tryptophan synthesis	Tryptophan synthase beta chain like (EC 4.2.1.20)	22
Amino Acids and Derivatives	Aromatic amino acids and derivatives	Tryptophan synthesis	Anthranilate synthase, amidotransferase component (EC 4.1.3.27)	22
Amino Acids and Derivatives	Aromatic amino acids and derivatives	Tryptophan synthesis	Tryptophan synthase alpha chain (EC 4.2.1.20)	10
Amino Acids and Derivatives	Aromatic amino acids and derivatives	Tryptophan synthesis	Phosphoribosylformimino-5-aminoimidazole carboxamide ribotide isomerase (EC 5.3.1.16)	9
Amino Acids and Derivatives	Aromatic amino acids and derivatives	Tryptophan synthesis	Anthranilate phosphoribosyltransferase (EC 2.4.2.18)	8
Amino Acids and Derivatives	Aromatic amino acids and derivatives	Tryptophan synthesis	Indole-3-glycerol phosphate synthase (EC 4.1.1.48)	5
Amino Acids and Derivatives	Aromatic amino acids and derivatives	Tryptophan synthesis	Para-aminobenzoate synthase, aminase component (EC 6.3.5.8)	5
Amino Acids and Derivatives	Aromatic amino acids and derivatives	Tryptophan synthesis	Aminodeoxychorismate lyase (EC 4.1.3.38)	3
Amino Acids and Derivatives	Aromatic amino acids and derivatives	Tryptophan synthesis	Phosphoribosylanthranilate isomerase (EC 5.3.1.24)	2
Amino Acids and Derivatives	Aromatic amino acids and derivatives	Tyrosine synthesis	Aspartate aminotransferase (EC 2.6.1.1)	32
Amino Acids and Derivatives	Aromatic amino acids and derivatives	Tyrosine synthesis	Chorismate mutase (EC 5.4.99.5)	11
Amino Acids and Derivatives	Aromatic amino acids and derivatives	Tyrosine synthesis	Prephenate dehydrogenase (EC 1.3.1.12)	8
Amino Acids and Derivatives	Branched-chain amino acids	Branched-Chain Amino Acid Biosynthesis	2-isopropylmalate synthase (EC 2.3.3.13)	42
Amino Acids and Derivatives	Branched-chain amino acids	Branched-Chain Amino Acid Biosynthesis	Acetolactate synthase large subunit (EC 2.2.1.6)	35
Amino Acids and Derivatives	Branched-chain amino acids	Branched-Chain Amino Acid Biosynthesis	Dihydroxy-acid dehydratase (EC 4.2.1.9)	26
Amino Acids and Derivatives	Branched-chain amino acids	Branched-Chain Amino Acid Biosynthesis	3-isopropylmalate dehydrogenase (EC 1.1.1.85)	23
Amino Acids and Derivatives	Branched-chain amino acids	Branched-Chain Amino Acid Biosynthesis	3-isopropylmalate dehydratase large subunit (EC 4.2.1.33)	15
Amino Acids and Derivatives	Branched-chain amino acids	Branched-Chain Amino Acid Biosynthesis	Ketol-acid reductoisomerase (EC 1.1.1.86)	11
Amino Acids and Derivatives	Branched-chain amino acids	Branched-Chain Amino Acid Biosynthesis	Threonine dehydratase (EC 4.3.1.19)	9
Amino Acids and Derivatives	Branched-chain amino acids	Branched-Chain Amino Acid Biosynthesis	Branched-chain amino acid aminotransferase (EC 2.6.1.42)	8
Amino Acids and Derivatives	Branched-chain amino acids	Branched-Chain Amino Acid Biosynthesis	3-isopropylmalate dehydratase small subunit (EC 4.2.1.33)	7
Amino Acids and Derivatives	Branched-chain amino acids	Branched-Chain Amino Acid Biosynthesis	Acetolactate synthase small subunit (EC 2.2.1.6)	5
Amino Acids and Derivatives	Branched-chain amino acids	Branched-Chain Amino Acid Biosynthesis	Leucine dehydrogenase (EC 1.4.1.9)	1
Amino Acids and Derivatives	Branched-chain amino acids	Branched-Chain Amino Acid Biosynthesis	Valine--pyruvate aminotransferase (EC 2.6.1.66)	1
Amino Acids and Derivatives	Branched-chain amino acids	HMG CoA Synthesis	Methylcrotonyl-CoA carboxylase biotin-containing subunit (EC 6.4.1.4)	18
Amino Acids and Derivatives	Branched-chain amino acids	HMG CoA Synthesis	Methylcrotonyl-CoA carboxylase carboxyl transferase subunit (EC 6.4.1.4)	8
Amino Acids and Derivatives	Branched-chain amino acids	HMG CoA Synthesis	Biotin carboxylase of methylcrotonyl-CoA carboxylase (EC 6.3.4.14)	8
Amino Acids and Derivatives	Branched-chain amino acids	HMG CoA Synthesis	Methylglutaconyl-CoA hydratase (EC 4.2.1.18)	3
Amino Acids and Derivatives	Branched-chain amino acids	HMG CoA Synthesis	Hydroxymethylglutaryl-CoA lyase (EC 4.1.3.4)	2
Amino Acids and Derivatives	Branched-chain amino acids	HMG CoA Synthesis	Acetoacetyl-CoA synthetase (EC 6.2.1.16)	2
Amino Acids and Derivatives	Branched-chain amino acids	HMG CoA Synthesis	Isovaleryl-CoA dehydrogenase (EC 1.3.99.10)	1
Amino Acids and Derivatives	Branched-chain amino acids	Isoleucine degradation	Dihydrolipoamide dehydrogenase (EC 1.8.1.4)	33
Amino Acids and Derivatives	Branched-chain amino acids	Isoleucine degradation	Enoyl-CoA hydratase (EC 4.2.1.17)	27
Amino Acids and Derivatives	Branched-chain amino acids	Isoleucine degradation	3-hydroxyacyl-CoA dehydrogenase (EC 1.1.1.35)	16
Amino Acids and Derivatives	Branched-chain amino acids	Isoleucine degradation	Acyl-CoA dehydrogenase (EC 1.3.99.3)	13
Amino Acids and Derivatives	Branched-chain amino acids	Isoleucine degradation	Branched-chain alpha-keto acid dehydrogenase, E1 component, alpha subunit (EC 1.2.4.4)	9
Amino Acids and Derivatives	Branched-chain amino acids	Isoleucine degradation	Acyl-CoA dehydrogenase, short-chain specific (EC 1.3.99.2)	9
Amino Acids and Derivatives	Branched-chain amino acids	Isoleucine degradation	3-ketoacyl-CoA thiolase (EC 2.3.1.16)	9
Amino Acids and Derivatives	Branched-chain amino acids	Isoleucine degradation	Branched-chain alpha-keto acid dehydrogenase, E1 component, beta subunit (EC 1.2.4.4)	8
Amino Acids and Derivatives	Branched-chain amino acids	Isoleucine degradation	Branched-chain amino acid aminotransferase (EC 2.6.1.42)	8
Amino Acids and Derivatives	Branched-chain amino acids	Isoleucine degradation	Lipoamide acyltransferase component of branched-chain alpha-keto acid dehydrogenase complex (EC 2.3.1.-)	5
Amino Acids and Derivatives	Branched-chain amino acids	Leucine Biosynthesis v2	2-isopropylmalate synthase (EC 2.3.3.13)	42
Amino Acids and Derivatives	Branched-chain amino acids	Leucine Biosynthesis v2	3-isopropylmalate dehydrogenase (EC 1.1.1.85)	23
Amino Acids and Derivatives	Branched-chain amino acids	Leucine Biosynthesis v2	3-isopropylmalate dehydratase large subunit (EC 4.2.1.33)	15
Amino Acids and Derivatives	Branched-chain amino acids	Leucine Biosynthesis v2	Branched-chain amino acid aminotransferase (EC 2.6.1.42)	8
Amino Acids and Derivatives	Branched-chain amino acids	Leucine Biosynthesis v2	3-isopropylmalate dehydratase small subunit (EC 4.2.1.33)	7
Amino Acids and Derivatives	Branched-chain amino acids	Leucine Biosynthesis v2	Leucine dehydrogenase (EC 1.4.1.9)	1
Amino Acids and Derivatives	Branched-chain amino acids	Leucine Degradation and HMG-CoA Metabolism	Methylcrotonyl-CoA carboxylase biotin-containing subunit (EC 6.4.1.4)	19
Amino Acids and Derivatives	Branched-chain amino acids	Leucine Degradation and HMG-CoA Metabolism	Dihydrolipoamide dehydrogenase (EC 1.8.1.4)	15
Amino Acids and Derivatives	Branched-chain amino acids	Leucine Degradation and HMG-CoA Metabolism	Methylcrotonyl-CoA carboxylase carboxyl transferase subunit (EC 6.4.1.4)	8
Amino Acids and Derivatives	Branched-chain amino acids	Leucine Degradation and HMG-CoA Metabolism	Biotin carboxylase of methylcrotonyl-CoA carboxylase (EC 6.3.4.14)	8
Amino Acids and Derivatives	Branched-chain amino acids	Leucine Degradation and HMG-CoA Metabolism	2-oxoisovalerate dehydrogenase alpha subunit (EC 1.2.4.4)	5
Amino Acids and Derivatives	Branched-chain amino acids	Leucine Degradation and HMG-CoA Metabolism	Branched-chain amino acid aminotransferase (EC 2.6.1.42)	4
Amino Acids and Derivatives	Branched-chain amino acids	Leucine Degradation and HMG-CoA Metabolism	Succinyl-CoA:3-ketoacid-coenzyme A transferase subunit B (EC 2.8.3.5)	4
Amino Acids and Derivatives	Branched-chain amino acids	Leucine Degradation and HMG-CoA Metabolism	2-oxoisovalerate dehydrogenase beta subunit (EC 1.2.4.4)	3
Amino Acids and Derivatives	Branched-chain amino acids	Leucine Degradation and HMG-CoA Metabolism	Lipoamide acyltransferase component of branched-chain alpha-keto acid dehydrogenase complex (EC 2.3.1.-)	3
Amino Acids and Derivatives	Branched-chain amino acids	Leucine Degradation and HMG-CoA Metabolism	Hydroxymethylglutaryl-CoA lyase (EC 4.1.3.4)	2
Amino Acids and Derivatives	Branched-chain amino acids	Leucine Degradation and HMG-CoA Metabolism	Acetoacetyl-CoA synthetase (EC 6.2.1.16)	2
Amino Acids and Derivatives	Branched-chain amino acids	Leucine Degradation and HMG-CoA Metabolism	Succinyl-CoA:3-ketoacid-coenzyme A transferase subunit A (EC 2.8.3.5)	2
Amino Acids and Derivatives	Branched-chain amino acids	Leucine Degradation and HMG-CoA Metabolism	Leucine dehydrogenase (EC 1.4.1.9)	1
Amino Acids and Derivatives	Branched-chain amino acids	Leucine Degradation and HMG-CoA Metabolism	Isovaleryl-CoA dehydrogenase (EC 1.3.99.10)	1
Amino Acids and Derivatives	Branched-chain amino acids	Leucine Degradation and HMG-CoA Metabolism	Methylglutaconyl-CoA hydratase (EC 4.2.1.18)	1
Amino Acids and Derivatives	Branched-chain amino acids	Valine Biosynthesis	Acetolactate synthase large subunit (EC 2.2.1.6)	24
Amino Acids and Derivatives	Branched-chain amino acids	Valine degradation	Dihydrolipoamide dehydrogenase (EC 1.8.1.4)	33
Amino Acids and Derivatives	Branched-chain amino acids	Valine degradation	Enoyl-CoA hydratase (EC 4.2.1.17)	27
Amino Acids and Derivatives	Branched-chain amino acids	Valine degradation	3-hydroxyacyl-CoA dehydrogenase (EC 1.1.1.35)	16
Amino Acids and Derivatives	Branched-chain amino acids	Valine degradation	Methylmalonate-semialdehyde dehydrogenase (EC 1.2.1.27)	14
Amino Acids and Derivatives	Branched-chain amino acids	Valine degradation	Acyl-CoA dehydrogenase (EC 1.3.99.3)	13
Amino Acids and Derivatives	Branched-chain amino acids	Valine degradation	Acyl-CoA dehydrogenase, short-chain specific (EC 1.3.99.2)	9
Amino Acids and Derivatives	Branched-chain amino acids	Valine degradation	Branched-chain alpha-keto acid dehydrogenase, E1 component, alpha subunit (EC 1.2.4.4)	9
Amino Acids and Derivatives	Branched-chain amino acids	Valine degradation	Branched-chain amino acid aminotransferase (EC 2.6.1.42)	8
Amino Acids and Derivatives	Branched-chain amino acids	Valine degradation	Branched-chain alpha-keto acid dehydrogenase, E1 component, beta subunit (EC 1.2.4.4)	8
Amino Acids and Derivatives	Branched-chain amino acids	Valine degradation	Lipoamide acyltransferase component of branched-chain alpha-keto acid dehydrogenase complex (EC 2.3.1.-)	5
Amino Acids and Derivatives	Branched-chain amino acids	Valine degradation	3-hydroxyisobutyrate dehydrogenase (EC 1.1.1.31)	3
Amino Acids and Derivatives	Branched-chain amino acids	Valine degradation	3-hydroxyisobutyryl-CoA hydrolase (EC 3.1.2.4)	2
Amino Acids and Derivatives	Glutamine, glutamate, aspartate, asparagine; ammonia assimilation	Asp-Glu-tRNA(Asn-Gln) transamidation	Glutaminyl-tRNA synthetase (EC 6.1.1.18)	32
Amino Acids and Derivatives	Glutamine, glutamate, aspartate, asparagine; ammonia assimilation	Asp-Glu-tRNA(Asn-Gln) transamidation	Glutamyl-tRNA(Gln) amidotransferase subunit A (EC 6.3.5.-)	30
Amino Acids and Derivatives	Glutamine, glutamate, aspartate, asparagine; ammonia assimilation	Asp-Glu-tRNA(Asn-Gln) transamidation	Aspartyl-tRNA(Asn) amidotransferase subunit A (EC 6.3.5.-)	26
Amino Acids and Derivatives	Glutamine, glutamate, aspartate, asparagine; ammonia assimilation	Asp-Glu-tRNA(Asn-Gln) transamidation	Aspartyl-tRNA synthetase (EC 6.1.1.12)	20
Amino Acids and Derivatives	Glutamine, glutamate, aspartate, asparagine; ammonia assimilation	Asp-Glu-tRNA(Asn-Gln) transamidation	Glutamyl-tRNA(Gln) amidotransferase subunit B (EC 6.3.5.-)	16
Amino Acids and Derivatives	Glutamine, glutamate, aspartate, asparagine; ammonia assimilation	Asp-Glu-tRNA(Asn-Gln) transamidation	Aspartyl-tRNA(Asn) synthetase	16
Amino Acids and Derivatives	Glutamine, glutamate, aspartate, asparagine; ammonia assimilation	Asp-Glu-tRNA(Asn-Gln) transamidation	Aspartyl-tRNA(Asn) amidotransferase subunit B (EC 6.3.5.-)	16
Amino Acids and Derivatives	Glutamine, glutamate, aspartate, asparagine; ammonia assimilation	Asp-Glu-tRNA(Asn-Gln) transamidation	Glutamyl-tRNA synthetase (EC 6.1.1.17)	12
Amino Acids and Derivatives	Glutamine, glutamate, aspartate, asparagine; ammonia assimilation	Asp-Glu-tRNA(Asn-Gln) transamidation	Asparaginyl-tRNA synthetase (EC 6.1.1.22)	10
Amino Acids and Derivatives	Glutamine, glutamate, aspartate, asparagine; ammonia assimilation	Asp-Glu-tRNA(Asn-Gln) transamidation	Glutamyl-tRNA(Gln) synthetase	5
Amino Acids and Derivatives	Glutamine, glutamate, aspartate, asparagine; ammonia assimilation	Asp-Glu-tRNA(Asn-Gln) transamidation	Aspartyl-tRNA(Asn) amidotransferase subunit C (EC 6.3.5.-)	1
Amino Acids and Derivatives	Glutamine, glutamate, aspartate, asparagine; ammonia assimilation	Asp-Glu-tRNA(Asn-Gln) transamidation	Glutamyl-tRNA(Gln) amidotransferase subunit C (EC 6.3.5.-)	1
Amino Acids and Derivatives	Glutamine, glutamate, aspartate, asparagine; ammonia assimilation	Glutamate biosynthesis	Glutamate synthase [NADPH] large chain (EC 1.4.1.13)	49
Amino Acids and Derivatives	Glutamine, glutamate, aspartate, asparagine; ammonia assimilation	Glutamate biosynthesis	Glutamate synthase [NADPH] small chain (EC 1.4.1.13)	28
Amino Acids and Derivatives	Glutamine, glutamate, aspartate, asparagine; ammonia assimilation	Glutamate biosynthesis	NADP-specific glutamate dehydrogenase (EC 1.4.1.4)	25
Amino Acids and Derivatives	Glutamine, glutamate, aspartate, asparagine; ammonia assimilation	Glutamate biosynthesis	Glutamate dehydrogenase (EC 1.4.1.3)	4
Amino Acids and Derivatives	Glutamine, glutamate, aspartate, asparagine; ammonia assimilation	Glutamate, aspartate and asparagine biosynthisis	Glutamate synthase [NADPH] large chain (EC 1.4.1.13)	49
Amino Acids and Derivatives	Glutamine, glutamate, aspartate, asparagine; ammonia assimilation	Glutamate, aspartate and asparagine biosynthisis	Aspartate aminotransferase (EC 2.6.1.1)	35
Amino Acids and Derivatives	Glutamine, glutamate, aspartate, asparagine; ammonia assimilation	Glutamate, aspartate and asparagine biosynthisis	Glutamate synthase [NADPH] small chain (EC 1.4.1.13)	28
Amino Acids and Derivatives	Glutamine, glutamate, aspartate, asparagine; ammonia assimilation	Glutamate, aspartate and asparagine biosynthisis	NADP-specific glutamate dehydrogenase (EC 1.4.1.4)	25
Amino Acids and Derivatives	Glutamine, glutamate, aspartate, asparagine; ammonia assimilation	Glutamate, aspartate and asparagine biosynthisis	Asparagine synthetase [glutamine-hydrolyzing] (EC 6.3.5.4)	13
Amino Acids and Derivatives	Glutamine, glutamate, aspartate, asparagine; ammonia assimilation	Glutamate, aspartate and asparagine biosynthisis	Ferredoxin-dependent glutamate synthase (EC 1.4.7.1)	8
Amino Acids and Derivatives	Glutamine, glutamate, aspartate, asparagine; ammonia assimilation	Glutamate, aspartate and asparagine biosynthisis	L-asparaginase (EC 3.5.1.1)	4
Amino Acids and Derivatives	Glutamine, glutamate, aspartate, asparagine; ammonia assimilation	Glutamate, aspartate and asparagine biosynthisis	Glutamate dehydrogenase (EC 1.4.1.3)	4
Amino Acids and Derivatives	Glutamine, glutamate, aspartate, asparagine; ammonia assimilation	Glutamate, aspartate and asparagine biosynthisis	Aspartate ammonia-lyase (EC 4.3.1.1)	2
Amino Acids and Derivatives	Histidine	Histidine Biosynthesis	Histidinol dehydrogenase (EC 1.1.1.23)	17
Amino Acids and Derivatives	Histidine	Histidine Biosynthesis	Imidazole glycerol phosphate synthase cyclase subunit (EC 4.1.3.-)	12
Amino Acids and Derivatives	Histidine	Histidine Biosynthesis	Imidazoleglycerol-phosphate dehydratase (EC 4.2.1.19)	11
Amino Acids and Derivatives	Histidine	Histidine Biosynthesis	Phosphoribosylformimino-5-aminoimidazole carboxamide ribotide isomerase (EC 5.3.1.16)	9
Amino Acids and Derivatives	Histidine	Histidine Biosynthesis	Phosphoribosyl-ATP pyrophosphatase (EC 3.6.1.31)	4
Amino Acids and Derivatives	Histidine	Histidine Biosynthesis	Histidinol-phosphate aminotransferase (EC 2.6.1.9)	4
Amino Acids and Derivatives	Histidine	Histidine Biosynthesis	ATP phosphoribosyltransferase catalytic subunit (EC 2.4.2.17)	4
Amino Acids and Derivatives	Histidine	Histidine Biosynthesis	Histidinol-phosphatase (EC 3.1.3.15)	4
Amino Acids and Derivatives	Histidine	Histidine Biosynthesis	Phosphoribosyl-AMP cyclohydrolase (EC 3.5.4.19)	3
Amino Acids and Derivatives	Histidine	Histidine Biosynthesis	ATP phosphoribosyltransferase (EC 2.4.2.17)	3
Amino Acids and Derivatives	Histidine	Histidine Biosynthesis	ATP phosphoribosyltransferase regulatory subunit (EC 2.4.2.17)	2
Amino Acids and Derivatives	Histidine	Histidine Biosynthesis	Imidazole glycerol phosphate synthase amidotransferase subunit (EC 2.4.2.-)	2
Amino Acids and Derivatives	Histidine	Histidine Degradation	Urocanate hydratase (EC 4.2.1.49)	23
Amino Acids and Derivatives	Histidine	Histidine Degradation	Histidine ammonia-lyase (EC 4.3.1.3)	1
Amino Acids and Derivatives	Lysine, threonine, methionine, and cysteine	cysteine biosynthesis	Cysteinyl-tRNA synthetase (EC 6.1.1.16)	18
Amino Acids and Derivatives	Lysine, threonine, methionine, and cysteine	cysteine biosynthesis	Sulfate and thiosulfate import ATP-binding protein cysA (EC 3.6.3.25)	9
Amino Acids and Derivatives	Lysine, threonine, methionine, and cysteine	cysteine biosynthesis	Sulfate-binding protein sbp	6
Amino Acids and Derivatives	Lysine, threonine, methionine, and cysteine	cysteine biosynthesis	Sulfate and thiosulfate binding protein cysP	6
Amino Acids and Derivatives	Lysine, threonine, methionine, and cysteine	cysteine biosynthesis	Serine acetyltransferase cysE (EC 2.3.1.30)	5
Amino Acids and Derivatives	Lysine, threonine, methionine, and cysteine	cysteine biosynthesis	Cysteine synthase A (EC 2.5.1.47)	4
Amino Acids and Derivatives	Lysine, threonine, methionine, and cysteine	cysteine biosynthesis	Cysteine synthase B (EC 2.5.1.47)	4
Amino Acids and Derivatives	Lysine, threonine, methionine, and cysteine	cysteine biosynthesis	Sulfate transport system permease protein cysW	3
Amino Acids and Derivatives	Lysine, threonine, methionine, and cysteine	cysteine biosynthesis	Sulfate adenylyltransferase subunit 2 (EC 2.7.7.4)	2
Amino Acids and Derivatives	Lysine, threonine, methionine, and cysteine	cysteine biosynthesis	Alkanesulfonates transport system permease protein	1
Amino Acids and Derivatives	Lysine, threonine, methionine, and cysteine	cysteine biosynthesis	Regulatory protein CysB	1
Amino Acids and Derivatives	Lysine, threonine, methionine, and cysteine	cysteine biosynthesis	Sulfate transport system permease protein cysT	1
Amino Acids and Derivatives	Lysine, threonine, methionine, and cysteine	Lysine Biosynthesis DAP Pathway	N-succinyl-L,L-diaminopimelate aminotransferase (EC 2.6.1.17)	12
Amino Acids and Derivatives	Lysine, threonine, methionine, and cysteine	Lysine Biosynthesis DAP Pathway	Aspartate-semialdehyde dehydrogenase (EC 1.2.1.11)	12
Amino Acids and Derivatives	Lysine, threonine, methionine, and cysteine	Lysine Biosynthesis DAP Pathway	2,3,4,5-tetrahydropyridine-2,6-dicarboxylate N-succinyltransferase (EC 2.3.1.117)	10
Amino Acids and Derivatives	Lysine, threonine, methionine, and cysteine	Lysine Biosynthesis DAP Pathway	Aspartokinase (EC 2.7.2.4)	10
Amino Acids and Derivatives	Lysine, threonine, methionine, and cysteine	Lysine Biosynthesis DAP Pathway	Dihydrodipicolinate synthase (EC 4.2.1.52)	5
Amino Acids and Derivatives	Lysine, threonine, methionine, and cysteine	Lysine Biosynthesis DAP Pathway	Diaminopimelate decarboxylase (EC 4.1.1.20)	5
Amino Acids and Derivatives	Lysine, threonine, methionine, and cysteine	Lysine Biosynthesis DAP Pathway	Diaminopimelate epimerase (EC 5.1.1.7)	5
Amino Acids and Derivatives	Lysine, threonine, methionine, and cysteine	Lysine Biosynthesis DAP Pathway	Dihydrodipicolinate reductase (EC 1.3.1.26)	3
Amino Acids and Derivatives	Lysine, threonine, methionine, and cysteine	Lysine Biosynthesis DAP Pathway	N-succinyl-L,L-diaminopimelate desuccinylase (EC 3.5.1.18)	2
Amino Acids and Derivatives	Lysine, threonine, methionine, and cysteine	Lysine Biosynthesis DAP Pathway	N-succinyl-L,L-diaminopimelate aminotransferase alternative (EC 2.6.1.17)	1
Amino Acids and Derivatives	Lysine, threonine, methionine, and cysteine	Methionine Biosynthesis	Adenosylhomocysteinase (EC 3.3.1.1)	48
Amino Acids and Derivatives	Lysine, threonine, methionine, and cysteine	Methionine Biosynthesis	5-methyltetrahydrofolate--homocysteine methyltransferase (EC 2.1.1.13)	46
Amino Acids and Derivatives	Lysine, threonine, methionine, and cysteine	Methionine Biosynthesis	S-adenosylmethionine synthetase (EC 2.5.1.6)	25
Amino Acids and Derivatives	Lysine, threonine, methionine, and cysteine	Methionine Biosynthesis	O-succinylhomoserine sulfhydrylase (EC 4.2.99.9)	19
Amino Acids and Derivatives	Lysine, threonine, methionine, and cysteine	Methionine Biosynthesis	Homoserine O-acetyltransferase (EC 2.3.1.31)	19
Amino Acids and Derivatives	Lysine, threonine, methionine, and cysteine	Methionine Biosynthesis	O-acetylhomoserine sulfhydrylase (EC 4.2.99.10)	19
Amino Acids and Derivatives	Lysine, threonine, methionine, and cysteine	Methionine Biosynthesis	Methionine ABC transporter ATP-binding protein	14
Amino Acids and Derivatives	Lysine, threonine, methionine, and cysteine	Methionine Biosynthesis	Homoserine dehydrogenase (EC 1.1.1.3)	10
Amino Acids and Derivatives	Lysine, threonine, methionine, and cysteine	Methionine Biosynthesis	Cystathionine beta-synthase (EC 4.2.1.22)	9
Amino Acids and Derivatives	Lysine, threonine, methionine, and cysteine	Methionine Biosynthesis	Cystathionine gamma-synthase (EC 2.5.1.48)	8
Amino Acids and Derivatives	Lysine, threonine, methionine, and cysteine	Methionine Biosynthesis	Cystathionine gamma-lyase (EC 4.4.1.1)	7
Amino Acids and Derivatives	Lysine, threonine, methionine, and cysteine	Methionine Biosynthesis	5,10-methylenetetrahydrofolate reductase (EC 1.7.99.5)	7
Amino Acids and Derivatives	Lysine, threonine, methionine, and cysteine	Methionine Biosynthesis	Homoserine O-succinyltransferase (EC 2.3.1.46)	6
Amino Acids and Derivatives	Lysine, threonine, methionine, and cysteine	Methionine Biosynthesis	Cystathionine beta-lyase (EC 4.4.1.8)	6
Amino Acids and Derivatives	Lysine, threonine, methionine, and cysteine	Methionine Biosynthesis	5-methyltetrahydropteroyltriglutamate--homocysteine methyltransferase (EC 2.1.1.14)	5
Amino Acids and Derivatives	Lysine, threonine, methionine, and cysteine	Methionine Biosynthesis	Homoserine kinase (EC 2.7.1.39)	1
Amino Acids and Derivatives	Lysine, threonine, methionine, and cysteine	Methionine Biosynthesis	Methionine ABC transporter substrate-binding protein	1
Amino Acids and Derivatives	Lysine, threonine, methionine, and cysteine	Methionine Salvage	5-methylthioribose kinase (EC 2.7.1.100)	23
Amino Acids and Derivatives	Lysine, threonine, methionine, and cysteine	Methionine Salvage	Branched-chain amino acid aminotransferase (EC 2.6.1.42)	8
Amino Acids and Derivatives	Lysine, threonine, methionine, and cysteine	Methionine Salvage	Methylthioribose-1-phosphate isomerase (EC 5.3.1.23)	2
Amino Acids and Derivatives	Lysine, threonine, methionine, and cysteine	Methionine Salvage	5'-methylthioadenosine phosphorylase (EC 2.4.2.28)	1
Amino Acids and Derivatives	Lysine, threonine, methionine, and cysteine	Threonine synthesis	Aspartokinase (EC 2.7.2.4)	21
Amino Acids and Derivatives	Lysine, threonine, methionine, and cysteine	Threonine synthesis	Aspartate-semialdehyde dehydrogenase (EC 1.2.1.11)	14
Amino Acids and Derivatives	Lysine, threonine, methionine, and cysteine	Threonine synthesis	Threonine synthase (EC 4.2.3.1)	10
Amino Acids and Derivatives	Lysine, threonine, methionine, and cysteine	Threonine synthesis	Homoserine dehydrogenase (EC 1.1.1.3)	10
Amino Acids and Derivatives	Proline and 4-hydroxyproline	Proline Catabolism	Delta-1-pyrroline-5-carboxylate dehydrogenase (EC 1.5.1.12)	1
Amino Acids and Derivatives	Proline and 4-hydroxyproline	Proline Synthesis	Gamma-glutamyl phosphate reductase (EC 1.2.1.41)	11
Amino Acids and Derivatives	Proline and 4-hydroxyproline	Proline Synthesis	Glutamate 5-kinase (EC 2.7.2.11)	5
Amino Acids and Derivatives	Proline and 4-hydroxyproline	Proline Synthesis	Pyrroline-5-carboxylate reductase (EC 1.5.1.2)	1
Carbohydrates	Aminosugars	UDP-N-acetylmuramate from Fructose-6-phosphate Biosynthesis	Glucosamine--fructose-6-phosphate aminotransferase [isomerizing] (EC 2.6.1.16)	21
Carbohydrates	Aminosugars	UDP-N-acetylmuramate from Fructose-6-phosphate Biosynthesis	UDP-N-acetylglucosamine 1-carboxyvinyltransferase (EC 2.5.1.7)	11
Carbohydrates	Aminosugars	UDP-N-acetylmuramate from Fructose-6-phosphate Biosynthesis	Phosphoglucosamine mutase (EC 5.4.2.10)	11
Carbohydrates	Aminosugars	UDP-N-acetylmuramate from Fructose-6-phosphate Biosynthesis	N-acetylglucosamine-1-phosphate uridyltransferase (EC 2.7.7.23)	4
Carbohydrates	Aminosugars	UDP-N-acetylmuramate from Fructose-6-phosphate Biosynthesis	Glucosamine-1-phosphate N-acetyltransferase (EC 2.3.1.157)	4
Carbohydrates	Central carbohydrate metabolism	Acetogenesis from Pyruvate	Acetyl-coenzyme A synthetase (EC 6.2.1.1)	23
Carbohydrates	Central carbohydrate metabolism	Acetogenesis from Pyruvate	Pyruvate dehydrogenase E1 component (EC 1.2.4.1)	13
Carbohydrates	Central carbohydrate metabolism	Acetogenesis from Pyruvate	Aldehyde dehydrogenase (EC 1.2.1.3)	5
Carbohydrates	Central carbohydrate metabolism	Acetogenesis from Pyruvate	Dihydrolipoamide dehydrogenase (EC 1.8.1.4)	3
Carbohydrates	Central carbohydrate metabolism	Acetogenesis from Pyruvate	Acetaldehyde dehydrogenase (EC 1.2.1.10)	2
Carbohydrates	Central carbohydrate metabolism	Acetogenesis from Pyruvate	Acetate kinase (EC 2.7.2.1)	2
Carbohydrates	Central carbohydrate metabolism	Acetogenesis from Pyruvate	Dihydrolipoamide acetyltransferase component of pyruvate dehydrogenase complex (EC 2.3.1.12)	1
Carbohydrates	Central carbohydrate metabolism	Acetogenesis from Pyruvate	Pyruvate dehydrogenase E1 component beta subunit (EC 1.2.4.1)	1
Carbohydrates	Central carbohydrate metabolism	Butyrate and Butanol Acetone fermentation	3-hydroxybutyryl-CoA dehydrogenase (EC 1.1.1.157)	6
Carbohydrates	Central carbohydrate metabolism	Butyrate and Butanol Acetone fermentation	Enoyl-CoA hydratase (EC 4.2.1.17)	3
Carbohydrates	Central carbohydrate metabolism	Butyrate and Butanol Acetone fermentation	Acyl-CoA dehydrogenase, short-chain specific (EC 1.3.99.2)	3
Carbohydrates	Central carbohydrate metabolism	Embden-Meyerhof and Gluconeogenesis	Phosphoenolpyruvate synthase (EC 2.7.9.2)	29
Carbohydrates	Central carbohydrate metabolism	Embden-Meyerhof and Gluconeogenesis	Enolase (EC 4.2.1.11)	27
Carbohydrates	Central carbohydrate metabolism	Embden-Meyerhof and Gluconeogenesis	NAD-dependent glyceraldehyde-3-phosphate dehydrogenase (EC 1.2.1.12)	20
Carbohydrates	Central carbohydrate metabolism	Embden-Meyerhof and Gluconeogenesis	Glucose-6-phosphate 1-dehydrogenase (EC 1.1.1.49)	17
Carbohydrates	Central carbohydrate metabolism	Embden-Meyerhof and Gluconeogenesis	Glucose-6-phosphate isomerase (EC 5.3.1.9)	14
Carbohydrates	Central carbohydrate metabolism	Embden-Meyerhof and Gluconeogenesis	Phosphoglycerate kinase (EC 2.7.2.3)	14
Carbohydrates	Central carbohydrate metabolism	Embden-Meyerhof and Gluconeogenesis	1,4-alpha-glucan phosphorylase (EC 2.4.1.1)	13
Carbohydrates	Central carbohydrate metabolism	Embden-Meyerhof and Gluconeogenesis	2,3-bisphosphoglycerate-independent phosphoglycerate mutase (EC 5.4.2.1)	11
Carbohydrates	Central carbohydrate metabolism	Embden-Meyerhof and Gluconeogenesis	Pyruvate kinase (EC 2.7.1.40)	10
Carbohydrates	Central carbohydrate metabolism	Embden-Meyerhof and Gluconeogenesis	Fructose-bisphosphate aldolase class I (EC 4.1.2.13)	8
Carbohydrates	Central carbohydrate metabolism	Embden-Meyerhof and Gluconeogenesis	NAD(P)-dependent glyceraldehyde 3-phosphate dehydrogenase (EC 1.2.1.59)	8
Carbohydrates	Central carbohydrate metabolism	Embden-Meyerhof and Gluconeogenesis	Pyruvate,phosphate dikinase (EC 2.7.9.1)	5
Carbohydrates	Central carbohydrate metabolism	Embden-Meyerhof and Gluconeogenesis	Triosephosphate isomerase (EC 5.3.1.1)	5
Carbohydrates	Central carbohydrate metabolism	Embden-Meyerhof and Gluconeogenesis	Fructose-1,6-bisphosphatase, type I (EC 3.1.3.11)	5
Carbohydrates	Central carbohydrate metabolism	Embden-Meyerhof and Gluconeogenesis	Glycogen synthase (EC 2.4.1.21)	3
Carbohydrates	Central carbohydrate metabolism	Embden-Meyerhof and Gluconeogenesis	Fructose-bisphosphate aldolase class II (EC 4.1.2.13)	3
Carbohydrates	Central carbohydrate metabolism	Embden-Meyerhof and Gluconeogenesis	6-phosphofructokinase (EC 2.7.1.11)	3
Carbohydrates	Central carbohydrate metabolism	Embden-Meyerhof and Gluconeogenesis	Fructose-1,6-bisphosphatase, GlpX type (EC 3.1.3.11)	2
Carbohydrates	Central carbohydrate metabolism	Embden-Meyerhof and Gluconeogenesis Archaeal	Phosphoenolpyruvate synthase (EC 2.7.9.2)	13
Carbohydrates	Central carbohydrate metabolism	Embden-Meyerhof and Gluconeogenesis Archaeal	2,3-bisphosphoglycerate-independent phosphoglycerate mutase (EC 5.4.2.1)	6
Carbohydrates	Central carbohydrate metabolism	Embden-Meyerhof and Gluconeogenesis Archaeal	Pyruvate,phosphate dikinase (EC 2.7.9.1)	4
Carbohydrates	Central carbohydrate metabolism	Embden-Meyerhof and Gluconeogenesis Archaeal	Phosphoglycerate kinase (EC 2.7.2.3)	4
Carbohydrates	Central carbohydrate metabolism	Embden-Meyerhof and Gluconeogenesis Archaeal	Enolase (EC 4.2.1.11)	3
Carbohydrates	Central carbohydrate metabolism	Embden-Meyerhof and Gluconeogenesis Archaeal	Pyruvate kinase (EC 2.7.1.40)	2
Carbohydrates	Central carbohydrate metabolism	Embden-Meyerhof and Gluconeogenesis Archaeal	Fructose-1,6-bisphosphatase, GlpX type (EC 3.1.3.11)	2
Carbohydrates	Central carbohydrate metabolism	Embden-Meyerhof and Gluconeogenesis Archaeal	6-phosphofructokinase (EC 2.7.1.11)	1
Carbohydrates	Central carbohydrate metabolism	Entner-Doudoroff Pathway	Enolase (EC 4.2.1.11)	26
Carbohydrates	Central carbohydrate metabolism	Entner-Doudoroff Pathway	Phosphoenolpyruvate synthase (EC 2.7.9.2)	26
Carbohydrates	Central carbohydrate metabolism	Entner-Doudoroff Pathway	Glucose-6-phosphate 1-dehydrogenase (EC 1.1.1.49)	17
Carbohydrates	Central carbohydrate metabolism	Entner-Doudoroff Pathway	NAD-dependent glyceraldehyde-3-phosphate dehydrogenase (EC 1.2.1.12)	16
Carbohydrates	Central carbohydrate metabolism	Entner-Doudoroff Pathway	Phosphoglycerate kinase (EC 2.7.2.3)	10
Carbohydrates	Central carbohydrate metabolism	Entner-Doudoroff Pathway	2,3-bisphosphoglycerate-independent phosphoglycerate mutase (EC 5.4.2.1)	9
Carbohydrates	Central carbohydrate metabolism	Entner-Doudoroff Pathway	Pyruvate kinase (EC 2.7.1.40)	9
Carbohydrates	Central carbohydrate metabolism	Entner-Doudoroff Pathway	NAD(P)-dependent glyceraldehyde 3-phosphate dehydrogenase (EC 1.2.1.59)	8
Carbohydrates	Central carbohydrate metabolism	Entner-Doudoroff Pathway	Pyruvate,phosphate dikinase (EC 2.7.9.1)	5
Carbohydrates	Central carbohydrate metabolism	Entner-Doudoroff Pathway	Phosphogluconate dehydratase (EC 4.2.1.12)	2
Carbohydrates	Central carbohydrate metabolism	glyoxylate degradation	Dihydrolipoamide dehydrogenase (EC 1.8.1.4)	33
Carbohydrates	Central carbohydrate metabolism	glyoxylate degradation	Pyruvate dehydrogenase E1 component (EC 1.2.4.1)	20
Carbohydrates	Central carbohydrate metabolism	glyoxylate degradation	Malate dehydrogenase (EC 1.1.1.37)	14
Carbohydrates	Central carbohydrate metabolism	glyoxylate degradation	Dihydrolipoamide acetyltransferase component of pyruvate dehydrogenase complex (EC 2.3.1.12)	9
Carbohydrates	Central carbohydrate metabolism	glyoxylate degradation	2-oxoisovalerate dehydrogenase beta subunit (EC 1.2.4.4)	8
Carbohydrates	Central carbohydrate metabolism	glyoxylate degradation	2-oxoisovalerate dehydrogenase alpha subunit (EC 1.2.4.4)	8
Carbohydrates	Central carbohydrate metabolism	glyoxylate degradation	Pyruvate dehydrogenase E1 component alpha subunit (EC 1.2.4.1)	8
Carbohydrates	Central carbohydrate metabolism	glyoxylate degradation	Pyruvate dehydrogenase E1 component beta subunit (EC 1.2.4.1)	7
Carbohydrates	Central carbohydrate metabolism	glyoxylate degradation	Malate synthase G (EC 2.3.3.9)	7
Carbohydrates	Central carbohydrate metabolism	glyoxylate degradation	Oxaloacetate decarboxylase alpha chain (EC 4.1.1.3)	3
Carbohydrates	Central carbohydrate metabolism	glyoxylate degradation	Malate synthase (EC 2.3.3.9)	2
Carbohydrates	Central carbohydrate metabolism	glyoxylate degradation	Oxaloacetate decarboxylase beta chain (EC 4.1.1.3)	1
Carbohydrates	Central carbohydrate metabolism	Glyoxylate Synthesis	Aconitate hydratase (EC 4.2.1.3)	63
Carbohydrates	Central carbohydrate metabolism	Glyoxylate Synthesis	Citrate synthase (si) (EC 2.3.3.1)	18
Carbohydrates	Central carbohydrate metabolism	Glyoxylate Synthesis	Aconitate hydratase 2 (EC 4.2.1.3)	15
Carbohydrates	Central carbohydrate metabolism	Glyoxylate Synthesis	Isocitrate lyase (EC 4.1.3.1)	5
Carbohydrates	Central carbohydrate metabolism	Methylglyoxal Metabolism	Aldehyde dehydrogenase B (EC 1.2.1.22)	15
Carbohydrates	Central carbohydrate metabolism	Methylglyoxal Metabolism	Aldehyde dehydrogenase A (EC 1.2.1.22)	15
Carbohydrates	Central carbohydrate metabolism	Methylglyoxal Metabolism	Lactoylglutathione lyase (EC 4.4.1.5)	4
Carbohydrates	Central carbohydrate metabolism	Pentose phosphate pathway	Fructose-6-phosphate, xylulose-5-phosphate phosphoketolase (EC 4.1.2.-)	48
Carbohydrates	Central carbohydrate metabolism	Pentose phosphate pathway	Transketolase (EC 2.2.1.1)	25
Carbohydrates	Central carbohydrate metabolism	Pentose phosphate pathway	Glucose-6-phosphate 1-dehydrogenase (EC 1.1.1.49)	17
Carbohydrates	Central carbohydrate metabolism	Pentose phosphate pathway	6-phosphogluconate dehydrogenase, decarboxylating (EC 1.1.1.44)	15
Carbohydrates	Central carbohydrate metabolism	Pentose phosphate pathway	Transaldolase (EC 2.2.1.2)	8
Carbohydrates	Central carbohydrate metabolism	Pentose phosphate pathway	Ribulose-phosphate 3-epimerase (EC 5.1.3.1)	7
Carbohydrates	Central carbohydrate metabolism	Pentose phosphate pathway	Ribose 5-phosphate isomerase A (EC 5.3.1.6)	4
Carbohydrates	Central carbohydrate metabolism	Pyruvate Alanine Serine Interconversions	Alanine dehydrogenase (EC 1.4.1.1)	3
Carbohydrates	Central carbohydrate metabolism	Pyruvate Alanine Serine Interconversions	D-alanine aminotransferase (EC 2.6.1.21)	3
Carbohydrates	Central carbohydrate metabolism	Pyruvate Alanine Serine Interconversions	L-serine dehydratase (EC 4.3.1.17)	3
Carbohydrates	Central carbohydrate metabolism	Pyruvate Alanine Serine Interconversions	Alanine racemase, catabolic (EC 5.1.1.1)	3
Carbohydrates	Central carbohydrate metabolism	Pyruvate Alanine Serine Interconversions	Alanine racemase, biosynthetic (EC 5.1.1.1)	2
Carbohydrates	Central carbohydrate metabolism	Pyruvate Alanine Serine Interconversions	Omega-amino acid--pyruvate aminotransferase (EC 2.6.1.18)	2
Carbohydrates	Central carbohydrate metabolism	Pyruvate Alanine Serine Interconversions	Alanine racemase (EC 5.1.1.1)	2
Carbohydrates	Central carbohydrate metabolism	Pyruvate Alanine Serine Interconversions	D-amino acid dehydrogenase small subunit (EC 1.4.99.1)	1
Carbohydrates	Central carbohydrate metabolism	Pyruvate Alanine Serine Interconversions	Valine--pyruvate aminotransferase (EC 2.6.1.66)	1
Carbohydrates	Central carbohydrate metabolism	Pyruvate Alanine Serine Interconversions	Branched-chain amino acid aminotransferase (EC 2.6.1.42)	1
Carbohydrates	Central carbohydrate metabolism	Pyruvate metabolism I: anaplerotic reactions, PEP	Phosphoenolpyruvate synthase (EC 2.7.9.2)	17
Carbohydrates	Central carbohydrate metabolism	Pyruvate metabolism I: anaplerotic reactions, PEP	Pyruvate carboxyl transferase (EC 6.4.1.1)	16
Carbohydrates	Central carbohydrate metabolism	Pyruvate metabolism I: anaplerotic reactions, PEP	NADP-dependent malic enzyme (EC 1.1.1.40)	15
Carbohydrates	Central carbohydrate metabolism	Pyruvate metabolism I: anaplerotic reactions, PEP	NAD-dependent malic enzyme (EC 1.1.1.38)	14
Carbohydrates	Central carbohydrate metabolism	Pyruvate metabolism I: anaplerotic reactions, PEP	Phosphoenolpyruvate carboxykinase [ATP] (EC 4.1.1.49)	13
Carbohydrates	Central carbohydrate metabolism	Pyruvate metabolism I: anaplerotic reactions, PEP	Pyruvate kinase (EC 2.7.1.40)	8
Carbohydrates	Central carbohydrate metabolism	Pyruvate metabolism I: anaplerotic reactions, PEP	Pyruvate,phosphate dikinase (EC 2.7.9.1)	5
Carbohydrates	Central carbohydrate metabolism	Pyruvate metabolism I: anaplerotic reactions, PEP	Phosphoenolpyruvate carboxylase (EC 4.1.1.31)	3
Carbohydrates	Central carbohydrate metabolism	Pyruvate metabolism I: anaplerotic reactions, PEP	Oxaloacetate decarboxylase alpha chain (EC 4.1.1.3)	2
Carbohydrates	Central carbohydrate metabolism	Pyruvate metabolism I: anaplerotic reactions, PEP	Oxaloacetate decarboxylase beta chain (EC 4.1.1.3)	1
Carbohydrates	Central carbohydrate metabolism	TCA Cycle	Aconitate hydratase (EC 4.2.1.3)	63
Carbohydrates	Central carbohydrate metabolism	TCA Cycle	Isocitrate dehydrogenase [NADP] (EC 1.1.1.42)	37
Carbohydrates	Central carbohydrate metabolism	TCA Cycle	Dihydrolipoamide dehydrogenase (EC 1.8.1.4)	33
Carbohydrates	Central carbohydrate metabolism	TCA Cycle	Succinate dehydrogenase flavoprotein subunit (EC 1.3.99.1)	28
Carbohydrates	Central carbohydrate metabolism	TCA Cycle	2-oxoglutarate dehydrogenase E1 component (EC 1.2.4.2)	27
Carbohydrates	Central carbohydrate metabolism	TCA Cycle	Citrate synthase (si) (EC 2.3.3.1)	18
Carbohydrates	Central carbohydrate metabolism	TCA Cycle	2-oxoglutarate dehydrogenase E2 component (EC 2.3.1.61)	15
Carbohydrates	Central carbohydrate metabolism	TCA Cycle	Aconitate hydratase 2 (EC 4.2.1.3)	15
Carbohydrates	Central carbohydrate metabolism	TCA Cycle	Malate dehydrogenase (EC 1.1.1.37)	14
Carbohydrates	Central carbohydrate metabolism	TCA Cycle	2-oxoglutarate oxidoreductase, alpha subunit (EC 1.2.7.3)	14
Carbohydrates	Central carbohydrate metabolism	TCA Cycle	Fumarate hydratase class II (EC 4.2.1.2)	14
Carbohydrates	Central carbohydrate metabolism	TCA Cycle	Succinyl-CoA ligase [ADP-forming] alpha chain (EC 6.2.1.5)	11
Carbohydrates	Central carbohydrate metabolism	TCA Cycle	2-oxoglutarate oxidoreductase, beta subunit (EC 1.2.7.3)	11
Carbohydrates	Central carbohydrate metabolism	TCA Cycle	Succinate dehydrogenase iron-sulfur protein (EC 1.3.99.1)	10
Carbohydrates	Central carbohydrate metabolism	TCA Cycle	Succinyl-CoA ligase [ADP-forming] beta chain (EC 6.2.1.5)	8
Carbohydrates	Central carbohydrate metabolism	TCA Cycle	2-oxoglutarate oxidoreductase, gamma subunit (EC 1.2.7.3)	4
Carbohydrates	Central carbohydrate metabolism	TCA Cycle	Citrate lyase beta chain (EC 4.1.3.6)	4
Carbohydrates	Central carbohydrate metabolism	TCA Cycle	Fumarate hydratase class I, aerobic (EC 4.2.1.2)	3
Carbohydrates	Central carbohydrate metabolism	TCA Cycle	Fumarate hydratase class I, anaerobic (EC 4.2.1.2)	2
Carbohydrates	Central carbohydrate metabolism	TCA Cycle	Isocitrate dehydrogenase [NAD] (EC 1.1.1.41)	1
Carbohydrates	Central carbohydrate metabolism	TCA Cycle	Malate:quinone oxidoreductase (EC 1.1.99.16)	1
Carbohydrates	CO2 fixation	Calvin-Benson cycle	Transketolase (EC 2.2.1.1)	27
Carbohydrates	CO2 fixation	Calvin-Benson cycle	NAD-dependent glyceraldehyde-3-phosphate dehydrogenase (EC 1.2.1.12)	16
Carbohydrates	CO2 fixation	Calvin-Benson cycle	Phosphoglycerate kinase (EC 2.7.2.3)	11
Carbohydrates	CO2 fixation	Calvin-Benson cycle	Ribulose bisphosphate carboxylase large chain (EC 4.1.1.39)	10
Carbohydrates	CO2 fixation	Calvin-Benson cycle	Fructose-bisphosphate aldolase class I (EC 4.1.2.13)	8
Carbohydrates	CO2 fixation	Calvin-Benson cycle	NAD(P)-dependent glyceraldehyde 3-phosphate dehydrogenase (EC 1.2.1.59)	8
Carbohydrates	CO2 fixation	Calvin-Benson cycle	Ribulose-phosphate 3-epimerase (EC 5.1.3.1)	7
Carbohydrates	CO2 fixation	Calvin-Benson cycle	Fructose-1,6-bisphosphatase, type I (EC 3.1.3.11)	5
Carbohydrates	CO2 fixation	Calvin-Benson cycle	Triosephosphate isomerase (EC 5.3.1.1)	5
Carbohydrates	CO2 fixation	Calvin-Benson cycle	Ribose 5-phosphate isomerase A (EC 5.3.1.6)	4
Carbohydrates	CO2 fixation	Calvin-Benson cycle	Fructose-bisphosphate aldolase class II (EC 4.1.2.13)	3
Carbohydrates	CO2 fixation	Calvin-Benson cycle	Phosphoribulokinase (EC 2.7.1.9)	2
Carbohydrates	CO2 fixation	Calvin-Benson cycle	Fructose-1,6-bisphosphatase, GlpX type (EC 3.1.3.11)	2
Carbohydrates	CO2 fixation	Calvin-Benson cycle	Ribulose bisphosphate carboxylase small chain (EC 4.1.1.39)	1
Carbohydrates	CO2 fixation	Carboxysome	Phospho-2-dehydro-3-deoxyheptonate aldolase (EC 2.5.1.54)	5
Carbohydrates	CO2 fixation	Carboxysome	Ribulose bisphosphate carboxylase large chain (EC 4.1.1.39)	1
Carbohydrates	CO2 fixation	Cyanobacterial CO2 uptake	carboxysome shell protein CsoS1	5
Carbohydrates	CO2 fixation	Cyanobacterial CO2 uptake	Phospho-2-dehydro-3-deoxyheptonate aldolase (EC 2.5.1.54)	5
Carbohydrates	CO2 fixation	Cyanobacterial CO2 uptake	Sensory subunit of low CO2-induced protein complex, putative	3
Carbohydrates	CO2 fixation	Cyanobacterial CO2 uptake	Ribulose bisphosphate carboxylase large chain (EC 4.1.1.39)	1
Carbohydrates	CO2 fixation	Cyanobacterial CO2 uptake	putative carboxysome peptide B	1
Carbohydrates	CO2 fixation	Cyanobacterial CO2 uptake	probable RuBisCo-expression protein CbbX	1
Carbohydrates	Di- and oligosaccharides	Lactose degradation	Beta-galactosidase (EC 3.2.1.23)	7
Carbohydrates	Di- and oligosaccharides	Sucrose Metabolism	1,4-alpha-glucan branching enzyme (EC 2.4.1.18)	34
Carbohydrates	Di- and oligosaccharides	Sucrose Metabolism	UDP-glucose dehydrogenase (EC 1.1.1.22)	16
Carbohydrates	Di- and oligosaccharides	Sucrose Metabolism	Phosphoglucomutase (EC 5.4.2.2)	14
Carbohydrates	Di- and oligosaccharides	Sucrose Metabolism	Glucose-6-phosphate isomerase (EC 5.3.1.9)	14
Carbohydrates	Di- and oligosaccharides	Sucrose Metabolism	UTP--glucose-1-phosphate uridylyltransferase (EC 2.7.7.9)	12
Carbohydrates	Di- and oligosaccharides	Sucrose Metabolism	Maltodextrin glucosidase (EC 3.2.1.20)	7
Carbohydrates	Di- and oligosaccharides	Sucrose Metabolism	4-alpha-glucanotransferase (EC 2.4.1.25)	3
Carbohydrates	Di- and oligosaccharides	Trehalose biosynthesis	Phosphoglucomutase (EC 5.4.2.2)	14
Carbohydrates	Di- and oligosaccharides	Trehalose biosynthesis	UTP--glucose-1-phosphate uridylyltransferase (EC 2.7.7.9)	12
Carbohydrates	Di- and oligosaccharides	Trehalose biosynthesis	Trehalose-6-phosphate hydrolase (EC 3.2.1.93)	2
Carbohydrates	Fermentation	Fermentations: Homofermentative lactate fermentation	D-lactate dehydrogenase (EC 1.1.1.28)	1
Carbohydrates	Fermentation	Heterofermentative lactate fermentation	Alcohol dehydrogenase (EC 1.1.1.1)	5
Carbohydrates	Fermentation	Heterofermentative lactate fermentation	Phosphoglycerate kinase (EC 2.7.2.3)	2
Carbohydrates	Fermentation	Homofermentative lactate fermentation	D-lactate dehydrogenase (EC 1.1.1.28)	1
Carbohydrates	Methanogenesis	Methanogenesis	CoB--CoM heterodisulfide reductase subunit A (EC 1.8.98.1)	4
Carbohydrates	Methanogenesis	Methanogenesis	Formylmethanofuran dehydrogenase subunit B (EC 1.2.99.5)	1
Carbohydrates	Methanogenesis	Methanogenesis	Methyl coenzyme M reductase beta subunit (EC 2.8.4.1)	1
Carbohydrates	Methanogenesis	Methanogenesis from methylated compounds	Monomethylamine:corrinoid methyltransferase	1
Carbohydrates	Monosaccharides	D-arabinose degradation	Ribulose-phosphate 3-epimerase (EC 5.1.3.1)	8
Carbohydrates	Monosaccharides	D-arabinose degradation	L-fucose isomerase (EC 5.3.1.25)	1
Carbohydrates	Monosaccharides	D-galactarate degradation	2-hydroxy-3-oxopropionate reductase (EC 1.1.1.60)	2
Carbohydrates	Monosaccharides	D-galactarate degradation	2-dehydro-3-deoxyglucarate aldolase (EC 4.1.2.20)	1
Carbohydrates	Monosaccharides	D-galactarate degradation	Glucarate dehydratase (EC 4.2.1.40)	1
Carbohydrates	Monosaccharides	D-galacturonate degradation	Uronate isomerase (EC 5.3.1.12)	6
Carbohydrates	Monosaccharides	D-galacturonate degradation	Altronate hydrolase (EC 4.2.1.7)	3
Carbohydrates	Monosaccharides	D-glucarate degradation	2-hydroxy-3-oxopropionate reductase (EC 1.1.1.60)	2
Carbohydrates	Monosaccharides	D-glucarate degradation	2-dehydro-3-deoxyglucarate aldolase (EC 4.1.2.20)	1
Carbohydrates	Monosaccharides	D-glucarate degradation	Glucarate dehydratase (EC 4.2.1.40)	1
Carbohydrates	Monosaccharides	Fucose and rhamnose degradation	Aldehyde dehydrogenase B (EC 1.2.1.22)	2
Carbohydrates	Monosaccharides	Fucose and rhamnose degradation	Aldehyde dehydrogenase A (EC 1.2.1.22)	1
Carbohydrates	Monosaccharides	Fucose and rhamnose degradation	L-fucose isomerase (EC 5.3.1.25)	1
Carbohydrates	Monosaccharides	Galactose degradation	UDP-glucose 4-epimerase (EC 5.1.3.2)	25
Carbohydrates	Monosaccharides	Galactose degradation	UTP--glucose-1-phosphate uridylyltransferase (EC 2.7.7.9)	12
Carbohydrates	Monosaccharides	Galactose degradation	Galactose-1-phosphate uridylyltransferase (EC 2.7.7.10)	5
Carbohydrates	Monosaccharides	Galactose degradation	Galactonate dehydratase (EC 4.2.1.6)	4
Carbohydrates	Monosaccharides	Galactose degradation	2-dehydro-3-deoxyphosphogalactonate aldolase (EC 4.1.2.21) (6-phospho-2-dehydro-3-deoxygalactonate aldolase) (2- oxo-3-deoxygalactonate 6-phosphate aldolase)	4
Carbohydrates	Monosaccharides	Ketogluconate metabolism	L-idonate 5-dehydrogenase (EC 1.1.1.264)	1
Carbohydrates	Monosaccharides	L-ascorbate degradation	L-xylulokinase (EC 2.7.1.53)	1
Carbohydrates	Monosaccharides	L-ascorbate degradation	L-ribulose-5-phosphate 4-epimerase (EC 5.1.3.4)	1
Carbohydrates	Monosaccharides	L-ascorbate degradation	PTS system, IIA component	1
Carbohydrates	Monosaccharides	Mannose and fructose metabolism	Phosphomannomutase (EC 5.4.2.8)	5
Carbohydrates	Monosaccharides	Mannose and fructose metabolism	Fructose-bisphosphate aldolase class I (EC 4.1.2.13)	4
Carbohydrates	Monosaccharides	Mannose and fructose metabolism	Fructose-1,6-bisphosphatase, GlpX type (EC 3.1.3.11)	1
Carbohydrates	Monosaccharides	Mannose and fructose metabolism	6-phosphofructokinase (EC 2.7.1.11)	1
Carbohydrates	Monosaccharides	Mannose and fructose metabolism	Triosephosphate isomerase (EC 5.3.1.1)	1
Carbohydrates	Monosaccharides	mannose and GDP-mannose metabolism	Phosphomannomutase (EC 5.4.2.8)	12
Carbohydrates	Monosaccharides	mannose and GDP-mannose metabolism	Mannose-1-phosphate guanylyltransferase (GDP) (EC 2.7.7.22)	11
Carbohydrates	Monosaccharides	mannose and GDP-mannose metabolism	Mannose-6-phosphate isomerase (EC 5.3.1.8)	7
Carbohydrates	Monosaccharides	mannose and GDP-mannose metabolism	Sorbitol dehydrogenase (EC 1.1.1.14)	2
Carbohydrates	Monosaccharides	The Tartronate Semialdehyde Hub	2-hydroxy-3-oxopropionate reductase (EC 1.1.1.60)	2
Carbohydrates	Monosaccharides	The Tartronate Semialdehyde Hub	2-dehydro-3-deoxyglucarate aldolase (EC 4.1.2.20)	1
Carbohydrates	Monosaccharides	The Tartronate Semialdehyde Hub	Ketoglutarate dehydrogenase (EC 1.2.1.3)	1
Carbohydrates	Organic acids	Citrate Metabolism, Transport, and Regulation	Citrate lyase beta chain (EC 4.1.3.6)	4
Carbohydrates	Organic acids	Citrate Metabolism, Transport, and Regulation	Oxaloacetate decarboxylase alpha chain (EC 4.1.1.3)	2
Carbohydrates	Organic acids	Citrate Metabolism, Transport, and Regulation	Oxaloacetate decarboxylase beta chain (EC 4.1.1.3)	1
Carbohydrates	Organic acids	Malonate decarboxylase	Malonate decarboxylase alpha subunit	1
Carbohydrates	Organic acids	Methylcitrate cycle	Acetyl-coenzyme A synthetase (EC 6.2.1.1)	51
Carbohydrates	Organic acids	Methylcitrate cycle	2-methylcitrate dehydratase FeS dependent (EC 4.2.1.79)	30
Carbohydrates	Organic acids	Methylcitrate cycle	Propionate--CoA ligase (EC 6.2.1.17)	21
Carbohydrates	Organic acids	Methylcitrate cycle	Aconitate hydratase 2 (EC 4.2.1.3)	15
Carbohydrates	Organic acids	Methylcitrate cycle	2-methylisocitrate dehydratase (EC 4.2.1.99)	10
Carbohydrates	Organic acids	Methylcitrate cycle	Methylisocitrate lyase (EC 4.1.3.30)	5
Carbohydrates	Organic acids	Methylcitrate cycle	2-methylcitrate dehydratase (EC 4.2.1.79)	2
Carbohydrates	Organic acids	Methylcitrate cycle	Propionate catabolism operon regulatory protein PrpR	2
Carbohydrates	Organic acids	Methylcitrate cycle	Propionate catabolism operon transcriptional regulator of GntR family [predicted]	1
Carbohydrates	Organic acids	Methylcitrate cycle	PrpF protein involved in 2-methylcitrate cycle	1
Carbohydrates	Organic acids	Methylcitrate cycle	2-methylcitrate synthase (EC 2.3.3.5)	1
Carbohydrates	Organic acids	Propanediol utilization	Propanediol utilization polyhedral body protein PduA	1
Carbohydrates	Organic acids	Propanediol utilization	Propanediol utilization polyhedral body protein PduJ	1
Carbohydrates	Organic acids	Tricarballylate Utilization	TcuA: flavoprotein used to oxidize tricarballylate to cis-aconitate	1
Carbohydrates	Sugar alcohols	Ethanolamine utilization	Acetate kinase (EC 2.7.2.1)	5
Carbohydrates	Sugar alcohols	Ethanolamine utilization	Ethanolamine utilization polyhedral-body-like protein EutM	1
Carbohydrates	Sugar alcohols	Hexitol degradation	Fructose-bisphosphate aldolase class I (EC 4.1.2.13)	8
Carbohydrates	Sugar alcohols	Hexitol degradation	6-phosphofructokinase (EC 2.7.1.11)	3
Carbohydrates	Sugar alcohols	Hexitol degradation	Fructose-bisphosphate aldolase class II (EC 4.1.2.13)	3
Carbohydrates	Sugar alcohols	Inositol catabolism	5-keto-2-deoxygluconokinase (EC 2.7.1.92)	9
Carbohydrates	Sugar alcohols	Inositol catabolism	Methylmalonate-semialdehyde dehydrogenase (EC 1.2.1.27)	5
Carbohydrates	Sugar alcohols	Inositol catabolism	5-keto-2-deoxygluconokinase B (EC 2.7.1.92)	3
Carbohydrates	Sugar alcohols	Inositol catabolism	Epi-inositol hydrolase	3
Carbohydrates	Sugar alcohols	Inositol catabolism	Myo-inositol-1(or 4)-monophosphatase (EC 3.1.3.25)	2
Carbohydrates	Sugar alcohols	Inositol catabolism	Myo-inositol 2-dehydrogenase (EC 1.1.1.18)	1
Cell Division and Cell Cycle	Cell cycle in Prokaryota	Bacterial Cell Division	Cell division protein ftsH (EC 3.4.24.-)	39
Cell Division and Cell Cycle	Cell cycle in Prokaryota	Bacterial Cell Division	Cell division protein ftsK	30
Cell Division and Cell Cycle	Cell cycle in Prokaryota	Bacterial Cell Division	Cytoplasmic axial filament protein CafA and Ribonuclease G (EC 3.1.4.-)	22
Cell Division and Cell Cycle	Cell cycle in Prokaryota	Bacterial Cell Division	Cell division protein ftsA	15
Cell Division and Cell Cycle	Cell cycle in Prokaryota	Bacterial Cell Division	Cell division protein ftsZ	13
Cell Division and Cell Cycle	Cell cycle in Prokaryota	Bacterial Cell Division	Cell division transporter, ATP-binding protein ftsE (TC 3.A.5.1.1)	12
Cell Division and Cell Cycle	Cell cycle in Prokaryota	Bacterial Cell Division	Cell division protein ftsI [Peptidoglycan synthetase] (EC 2.4.1.129)	11
Cell Division and Cell Cycle	Cell cycle in Prokaryota	Bacterial Cell Division	Cell division protein ftsW	11
Cell Division and Cell Cycle	Cell cycle in Prokaryota	Bacterial Cell Division	Septum site-determining protein minD	8
Cell Division and Cell Cycle	Cell cycle in Prokaryota	Bacterial Cell Division	Cell division protein ftsJ	5
Cell Division and Cell Cycle	Cell cycle in Prokaryota	Bacterial Cell Division	GTP-binding protein Era	4
Cell Division and Cell Cycle	Cell cycle in Prokaryota	Bacterial Cell Division	Plasmid partitioning protein ParA	4
Cell Division and Cell Cycle	Cell cycle in Prokaryota	Bacterial Cell Division	Septum formation protein Maf	1
Cell Division and Cell Cycle	Cell cycle in Prokaryota	Bacterial Cell Division	Cell division trigger factor tig	1
Cell Division and Cell Cycle	Cell cycle in Prokaryota	Cyanobacterial Circadian Clock	Circadian oscillation regulator KaiB	2
Cell Division and Cell Cycle	Cell cycle in Prokaryota	Cyanobacterial Circadian Clock	Group 2 RNA polymerase sigma factor	2
Cell Division and Cell Cycle	Structural elements	Cytoskeleton	Translation elongation factor Tu	36
Cell Division and Cell Cycle	Structural elements	Cytoskeleton	Rod shape-determining protein MreB	17
Cell Division and Cell Cycle	Structural elements	Cytoskeleton	Cell division protein ftsA	15
Cell Division and Cell Cycle	Structural elements	Cytoskeleton	Cell division protein ftsZ	12
Cell Division and Cell Cycle	Structural elements	Cytoskeleton	Septum site-determining protein minD	4
Cell signaling	Signal transduction in Prokaryota	Rrf2 family transcriptional regulators	Predicted transcriptional regulator of sulfate transport, Rrf2 family	3
Cell signaling	Signal transduction in Prokaryota	Rrf2 family transcriptional regulators	Predicted transcriptional regulator of sulfate adenylyltransferase, Rrf2 family	1
Cell signaling	Signal transduction in Prokaryota	Rrf2 family transcriptional regulators	Iron-sulfur cluster regulator IscR	1
Cell Wall and Capsule	Capsular and extracellular polysacchrides	Capsular heptose biosynthesis	Phosphoheptose isomerase 1 (EC 5.3.1.-)	2
Cell Wall and Capsule	Capsular and extracellular polysacchrides	Capsular polysaccharide biosynthesis	Capsular polysaccharide synthesis enzyme Cap8D	13
Cell Wall and Capsule	Capsular and extracellular polysacchrides	Capsular polysaccharide biosynthesis	Capsular polysaccharide synthesis enzyme Cap5G	2
Cell Wall and Capsule	Capsular and extracellular polysacchrides	Capsular polysaccharide biosynthesis	Capsular polysaccharide synthesis enzyme Cap8G	2
Cell Wall and Capsule	Capsular and extracellular polysacchrides	Capsular polysaccharide biosynthesis	Capsular polysaccharide synthesis enzyme Cap5E	1
Cell Wall and Capsule	Capsular and extracellular polysacchrides	Colanic acid biosynthesis	GDP-mannose 4,6-dehydratase (EC 4.2.1.47)	25
Cell Wall and Capsule	Capsular and extracellular polysacchrides	Colanic acid biosynthesis	Phosphomannomutase (EC 5.4.2.8)	11
Cell Wall and Capsule	Capsular and extracellular polysacchrides	Colanic acid biosynthesis	Mannose-1-phosphate guanylyltransferase (GDP) (EC 2.7.7.22)	11
Cell Wall and Capsule	Capsular and extracellular polysacchrides	Colanic acid biosynthesis	GDP-L-fucose synthetase (EC 1.1.1.271)	8
Cell Wall and Capsule	Capsular and extracellular polysacchrides	Colanic acid biosynthesis	Tyrosine-protein kinase wzc (EC 2.7.1.112)	2
Cell Wall and Capsule	Cell wall of Mycobacteria	linker unit-arabinogalactan synthesis	Glucose-1-phosphate thymidylyltransferase (EC 2.7.7.24)	5
Cell Wall and Capsule	Glycosylation	N-linked Glycosylation in Bacteria	UDP-N-acetylglucosamine 4,6-dehydratase (EC 4.2.1.-)	13
Cell Wall and Capsule	Glycosylation	N-linked Glycosylation in Bacteria	UDP-glucose 4-epimerase (EC 5.1.3.2)	4
Cell Wall and Capsule	Gram-Negative cell wall components	dTDP-rhamnose synthesis	dTDP-glucose 4,6-dehydratase (EC 4.2.1.46)	33
Cell Wall and Capsule	Gram-Negative cell wall components	dTDP-rhamnose synthesis	Glucose-1-phosphate thymidylyltransferase (EC 2.7.7.24)	22
Cell Wall and Capsule	Gram-Negative cell wall components	dTDP-rhamnose synthesis	dTDP-4-dehydrorhamnose 3,5-epimerase (EC 5.1.3.13)	16
Cell Wall and Capsule	Gram-Negative cell wall components	Lipid A biosynthesis	Acyl-[acyl-carrier-protein]--UDP-N-acetylglucosamine O-acyltransferase (EC 2.3.1.129)	5
Cell Wall and Capsule	Gram-Negative cell wall components	Lipid A biosynthesis	UDP-3-O-[3-hydroxymyristoyl] glucosamine N-acyltransferase (EC 2.3.1.-)	3
Cell Wall and Capsule	Gram-Negative cell wall components	Lipid A biosynthesis	UDP-3-O-[3-hydroxymyristoyl] N-acetylglucosamine deacetylase (EC 3.5.1.-)	2
Cell Wall and Capsule	Gram-Negative cell wall components	Lipid A biosynthesis	UDP-2,3-diacylglucosamine hydrolase (EC 3.6.1.-)	1
Cell Wall and Capsule	Gram-Negative cell wall components	Lipid A biosynthesis	Tetraacyldisaccharide 4'-kinase (EC 2.7.1.130)	1
Cell Wall and Capsule	Gram-Negative cell wall components	Lipid A biosynthesis	3-deoxy-D-manno-octulosonic-acid transferase (EC 2.-.-.-)	1
Cell Wall and Capsule	Gram-Negative cell wall components	Lipid A modifications	Transcriptional regulatory protein phoP	3
Cell Wall and Capsule	Gram-Negative cell wall components	Lipid A modifications	Transcriptional regulatory protein basR/pmrA	1
Cell Wall and Capsule	Gram-Positive cell wall components	CMP-N-acetylneuraminate Biosynthesis	UDP-N-acetylglucosamine 2-epimerase (EC 5.1.3.14)	9
Cell Wall and Capsule	Gram-Positive cell wall components	CMP-N-acetylneuraminate Biosynthesis	N-Acetylneuraminate cytidylyltransferase (EC 2.7.7.43)	1
Cell Wall and Capsule	Gram-Positive cell wall components	Teichoic acid Biosynthesis	Teichoic acid export ATP-binding protein tagH (EC 3.6.3.40)	3
Cell Wall and Capsule	Gram-Positive cell wall components	Teichoic acid Biosynthesis	Putative CDP-glycerol:glycerophosphate glycerophosphotransferase (EC 2.7.8.-)	1
Cell Wall and Capsule	Peptidoglycan biosynthesis	Peptidoglycan Biosynthesis	Glutamine synthetase (EC 6.3.1.2)	37
Cell Wall and Capsule	Peptidoglycan biosynthesis	Peptidoglycan Biosynthesis	UDP-N-acetylmuramate--alanine ligase (EC 6.3.2.8)	21
Cell Wall and Capsule	Peptidoglycan biosynthesis	Peptidoglycan Biosynthesis	UDP-N-acetylglucosamine 1-carboxyvinyltransferase (EC 2.5.1.7)	17
Cell Wall and Capsule	Peptidoglycan biosynthesis	Peptidoglycan Biosynthesis	Multimodular transpeptidase-transglycosylase (EC 2.4.1.129) (EC 3.4.-.-)	15
Cell Wall and Capsule	Peptidoglycan biosynthesis	Peptidoglycan Biosynthesis	Phospho-N-acetylmuramoyl-pentapeptide-transferase (EC 2.7.8.13)	15
Cell Wall and Capsule	Peptidoglycan biosynthesis	Peptidoglycan Biosynthesis	Cell division protein ftsI [Peptidoglycan synthetase] (EC 2.4.1.129)	11
Cell Wall and Capsule	Peptidoglycan biosynthesis	Peptidoglycan Biosynthesis	UDP-N-acetylmuramoylalanyl-D-glutamate--2,6-diaminopimelate ligase (EC 6.3.2.13)	7
Cell Wall and Capsule	Peptidoglycan biosynthesis	Peptidoglycan Biosynthesis	Glutamate racemase (EC 5.1.1.3)	7
Cell Wall and Capsule	Peptidoglycan biosynthesis	Peptidoglycan Biosynthesis	D-alanyl-D-alanine carboxypeptidase (EC 3.4.16.4)	7
Cell Wall and Capsule	Peptidoglycan biosynthesis	Peptidoglycan Biosynthesis	N-acetylglucosamine-1-phosphate uridyltransferase (EC 2.7.7.23)	6
Cell Wall and Capsule	Peptidoglycan biosynthesis	Peptidoglycan Biosynthesis	UDP-N-acetylmuramoylalanine--D-glutamate ligase (EC 6.3.2.9)	6
Cell Wall and Capsule	Peptidoglycan biosynthesis	Peptidoglycan Biosynthesis	Monofunctional biosynthetic peptidoglycan transglycosylase (EC 2.4.2.-)	5
Cell Wall and Capsule	Peptidoglycan biosynthesis	Peptidoglycan Biosynthesis	Penicillin-binding protein 7 precursor (PBP-7) (D-alanyl-D-alanine- endopeptidase) (EC 3.4.99.-)	2
Cell Wall and Capsule	Peptidoglycan biosynthesis	Peptidoglycan Biosynthesis	UDP-N-acetylglucosamine--N-acetylmuramyl-(pentapeptide) pyrophosphoryl-undecaprenol N-acetylglucosamine transferase (EC 2.4.1.227)	2
Cell Wall and Capsule	Peptidoglycan biosynthesis	Peptidoglycan Biosynthesis	D-alanine--D-alanine ligase B (EC 6.3.2.4)	2
Cell Wall and Capsule	Peptidoglycan biosynthesis	Peptidoglycan Biosynthesis	UDP-N-acetylmuramoylalanyl-D-glutamyl-2,6-diaminopimelate--D-alanyl-D- alanyl ligase (EC 6.3.2.15)	1
Cell Wall and Capsule	Peptidoglycan biosynthesis	Peptidoglycan Biosynthesis	D-alanine--D-alanine ligase (EC 6.3.2.4)	1
Clustering-based Subsystems		EC49-61	4-hydroxythreonine-4-phosphate dehydrogenase (EC 1.1.1.262)	2
Clustering-based Subsystems		EC49-61	DnaJ-like protein DjlA	1
Clustering-based Subsystems		EC49-61	ApaG protein	1
Clustering-based Subsystems		EC49-61	Dihydrofolate reductase (EC 1.5.1.3)	1
Clustering-based Subsystems		EC49-61	Dimethyladenosine transferase (EC 2.1.1.-)	1
Clustering-based Subsystems		EC699-706	Hypothetical protein ybgI	6
Clustering-based Subsystems		EC699-706	Allophanate hydrolase subunit 1 (EC 3.5.1.54)	4
Clustering-based Subsystems		EC699-706	Deoxyribodipyrimidine photolyase (EC 4.1.99.3)	4
Clustering-based Subsystems		EC699-706	Lactam utilization protein LAMB	1
Clustering-based Subsystems		LMPTP YwlE cluster	Serine hydroxymethyltransferase (EC 2.1.2.1)	9
Clustering-based Subsystems		LMPTP YwlE cluster	Peptide chain release factor 1	6
Clustering-based Subsystems		LMPTP YwlE cluster	Uracil phosphoribosyltransferase (EC 2.4.2.9)	2
Clustering-based Subsystems		NusA-TFII Cluster	Translation initiation factor 2	22
Clustering-based Subsystems		NusA-TFII Cluster	Transcription termination protein NusA	14
Clustering-based Subsystems		NusA-TFII Cluster	COG0779: clustered with transcription termination protein NusA	1
Clustering-based Subsystems		SA:14-24	Adenylosuccinate synthetase (EC 6.3.4.4)	6
Clustering-based Subsystems		SA:14-24	Replicative DNA helicase (EC 3.6.1.-) [SA14-24]	2
Clustering-based Subsystems		SA:14-24	Two-component response regulator SA14-24	2
Clustering-based Subsystems		SA:14-24	Two-component sensor kinase SA14-24	2
Cofactors, Vitamins, Prosthetic Groups,	Pigments	Cobalamin synthesis	Cobyric acid synthase	4
Cofactors, Vitamins, Prosthetic Groups,	Pigments	Cobalamin synthesis	Nicotinate-nucleotide--dimethylbenzimidazole phosphoribosyltransferase (EC 2.4.2.21)	4
Cofactors, Vitamins, Prosthetic Groups,	Pigments	Cobalamin synthesis	Cobalamin biosynthesis protein CbiG	2
Cofactors, Vitamins, Prosthetic Groups,	Pigments	Cobalamin synthesis	Cobalt-precorrin-4 C11-methyltransferase (EC 2.1.1.133)	2
Cofactors, Vitamins, Prosthetic Groups,	Pigments	Cobalamin synthesis	Adenosylcobinamide kinase (EC 2.7.1.156)	1
Cofactors, Vitamins, Prosthetic Groups,	Pigments	Cobalamin synthesis	Adenosylcobinamide-phosphate guanylyltransferase (EC 2.7.7.62)	1
Cofactors, Vitamins, Prosthetic Groups,	Pigments	Cobalamin synthesis	Cobalt-precorrin-2 C20-methyltransferase (EC 2.1.1.130)	1
Cofactors, Vitamins, Prosthetic Groups,	Pigments	Cobalamin synthesis	Cob(I)alamin adenosyltransferase (EC 2.5.1.17)	1
Cofactors, Vitamins, Prosthetic Groups,	Pigments	Cobalamin synthesis	Cobalt ABC transporter ATPase component CbiO	1
Cofactors, Vitamins, Prosthetic Groups,	Pigments	Cobalamin synthesis	Cobyrinic acid A,C-diamide synthase	1
Cofactors, Vitamins, Prosthetic Groups, Pigments	Biotin	Biotin biosynthesis	Adenosylmethionine-8-amino-7-oxononanoate aminotransferase (EC 2.6.1.62)	13
Cofactors, Vitamins, Prosthetic Groups, Pigments	Biotin	Biotin biosynthesis	Biotin synthase (EC 2.8.1.6)	8
Cofactors, Vitamins, Prosthetic Groups, Pigments	Biotin	Biotin biosynthesis	8-amino-7-oxononanoate synthase (EC 2.3.1.47)	6
Cofactors, Vitamins, Prosthetic Groups, Pigments	Biotin	Biotin biosynthesis	Biotin transporter bioY	4
Cofactors, Vitamins, Prosthetic Groups, Pigments	Biotin	Biotin biosynthesis	Dethiobiotin synthetase (EC 6.3.3.3)	1
Cofactors, Vitamins, Prosthetic Groups, Pigments	Biotin	Biotin biosynthesis	Biotin-protein ligase (EC 6.3.4.15)	1
Cofactors, Vitamins, Prosthetic Groups, Pigments	Biotin	Biotin biosynthesis	Biotin operon repressor	1
Cofactors, Vitamins, Prosthetic Groups, Pigments	Coenzyme A	Coenzyme A Biosynthesis	Pantothenate:Na+ symporter (TC 2.A.21.1.1)	13
Cofactors, Vitamins, Prosthetic Groups, Pigments	Coenzyme A	Coenzyme A Biosynthesis	Ketol-acid reductoisomerase (EC 1.1.1.86)	9
Cofactors, Vitamins, Prosthetic Groups, Pigments	Coenzyme A	Coenzyme A Biosynthesis	Phosphopantothenoylcysteine decarboxylase (EC 4.1.1.36)	6
Cofactors, Vitamins, Prosthetic Groups, Pigments	Coenzyme A	Coenzyme A Biosynthesis	Phosphopantothenoylcysteine synthetase (EC 6.3.2.5)	6
Cofactors, Vitamins, Prosthetic Groups, Pigments	Coenzyme A	Coenzyme A Biosynthesis	3-methyl-2-oxobutanoate hydroxymethyltransferase (EC 2.1.2.11)	4
Cofactors, Vitamins, Prosthetic Groups, Pigments	Coenzyme A	Coenzyme A Biosynthesis	Aspartate 1-decarboxylase (EC 4.1.1.11)	4
Cofactors, Vitamins, Prosthetic Groups, Pigments	Coenzyme A	Coenzyme A Biosynthesis	Pantothenate kinase (EC 2.7.1.33)	1
Cofactors, Vitamins, Prosthetic Groups, Pigments	Coenzyme A	Coenzyme A Biosynthesis	Dephospho-CoA kinase (EC 2.7.1.24)	1
Cofactors, Vitamins, Prosthetic Groups, Pigments	Coenzyme A	Coenzyme A Biosynthesis	Pantoate--beta-alanine ligase (EC 6.3.2.1)	1
Cofactors, Vitamins, Prosthetic Groups, Pigments	Coenzyme A	Coenzyme A Biosynthesis in Pathogens	Pantothenate:Na+ symporter (TC 2.A.21.1.1)	12
Cofactors, Vitamins, Prosthetic Groups, Pigments	Coenzyme A	Coenzyme A Biosynthesis in Pathogens	Acyl carrier protein	10
Cofactors, Vitamins, Prosthetic Groups, Pigments	Coenzyme A	Coenzyme A Biosynthesis in Pathogens	Ketol-acid reductoisomerase (EC 1.1.1.86)	8
Cofactors, Vitamins, Prosthetic Groups, Pigments	Coenzyme A	Coenzyme A Biosynthesis in Pathogens	Aspartate 1-decarboxylase (EC 4.1.1.11)	4
Cofactors, Vitamins, Prosthetic Groups, Pigments	Coenzyme A	Coenzyme A Biosynthesis in Pathogens	Phosphopantothenoylcysteine synthetase (EC 6.3.2.5)	3
Cofactors, Vitamins, Prosthetic Groups, Pigments	Coenzyme A	Coenzyme A Biosynthesis in Pathogens	Phosphopantothenoylcysteine decarboxylase (EC 4.1.1.36)	3
Cofactors, Vitamins, Prosthetic Groups, Pigments	Coenzyme A	Coenzyme A Biosynthesis in Pathogens	3-methyl-2-oxobutanoate hydroxymethyltransferase (EC 2.1.2.11)	1
Cofactors, Vitamins, Prosthetic Groups, Pigments	Coenzyme A	Coenzyme A Biosynthesis in Pathogens	Pantoate--beta-alanine ligase (EC 6.3.2.1)	1
Cofactors, Vitamins, Prosthetic Groups, Pigments	Coenzyme A	Coenzyme A Biosynthesis in Pathogens	Dephospho-CoA kinase (EC 2.7.1.24)	1
Cofactors, Vitamins, Prosthetic Groups, Pigments	Folate and pterines	Folate Biosynthesis	Para-aminobenzoate synthase, amidotransferase component (EC 6.3.5.8)	22
Cofactors, Vitamins, Prosthetic Groups, Pigments	Folate and pterines	Folate Biosynthesis	Thymidylate synthase (EC 2.1.1.45)	17
Cofactors, Vitamins, Prosthetic Groups, Pigments	Folate and pterines	Folate Biosynthesis	FSA aldolase	6
Cofactors, Vitamins, Prosthetic Groups, Pigments	Folate and pterines	Folate Biosynthesis	Folylpolyglutamate synthase (EC 6.3.2.17)	6
Cofactors, Vitamins, Prosthetic Groups, Pigments	Folate and pterines	Folate Biosynthesis	Dihydrofolate synthase (EC 6.3.2.12)	6
Cofactors, Vitamins, Prosthetic Groups, Pigments	Folate and pterines	Folate Biosynthesis	GTP cyclohydrolase I (EC 3.5.4.16) type 2	5
Cofactors, Vitamins, Prosthetic Groups, Pigments	Folate and pterines	Folate Biosynthesis	Para-aminobenzoate synthase, aminase component (EC 6.3.5.8)	5
Cofactors, Vitamins, Prosthetic Groups, Pigments	Folate and pterines	Folate Biosynthesis	GTP cyclohydrolase I (EC 3.5.4.16) type 1	4
Cofactors, Vitamins, Prosthetic Groups, Pigments	Folate and pterines	Folate Biosynthesis	Dihydrofolate reductase (EC 1.5.1.3)	3
Cofactors, Vitamins, Prosthetic Groups, Pigments	Folate and pterines	Folate Biosynthesis	Dihydropteroate synthase (EC 2.5.1.15)	3
Cofactors, Vitamins, Prosthetic Groups, Pigments	Folate and pterines	Folate Biosynthesis	Thymidylate synthase thyX (EC 2.1.1.-)	3
Cofactors, Vitamins, Prosthetic Groups, Pigments	Folate and pterines	Folate Biosynthesis	FolM Alternative dihydrofolate reductase 1	3
Cofactors, Vitamins, Prosthetic Groups, Pigments	Folate and pterines	Folate Biosynthesis	2-amino-4-hydroxy-6-hydroxymethyldihydropteridine pyrophosphokinase (EC 2.7.6.3)	2
Cofactors, Vitamins, Prosthetic Groups, Pigments	Folate and pterines	Folate Biosynthesis	Aminodeoxychorismate lyase (EC 4.1.3.38)	2
Cofactors, Vitamins, Prosthetic Groups, Pigments	Folate and pterines	Folate Biosynthesis	Dihydroneopterin aldolase (EC 4.1.2.25)	1
Cofactors, Vitamins, Prosthetic Groups, Pigments	Folate and pterines	Molybdopterin biosynthesis	Molybdenum cofactor biosynthesis protein C	3
Cofactors, Vitamins, Prosthetic Groups, Pigments	Folate and pterines	Molybdopterin biosynthesis	Molybdenum cofactor biosynthesis protein E	2
Cofactors, Vitamins, Prosthetic Groups, Pigments	Folate and pterines	Molybdopterin biosynthesis	Molybdopterin-guanine dinucleotide biosynthesis protein B	1
Cofactors, Vitamins, Prosthetic Groups, Pigments	Folate and pterines	Molybdopterin biosynthesis	Molybdenum cofactor biosynthesis protein A	1
Cofactors, Vitamins, Prosthetic Groups, Pigments	Folate and pterines	Molybdopterin biosynthesis	Molybdopterin biosynthesis protein A	1
Cofactors, Vitamins, Prosthetic Groups, Pigments	Folate and pterines	Pterin biosynthesis	Pterin-4-alpha-carbinolamine dehydratase (EC 4.2.1.96)	4
Cofactors, Vitamins, Prosthetic Groups, Pigments	Folate and pterines	Pterin biosynthesis	GTP cyclohydrolase I (EC 3.5.4.16) type 1	3
Cofactors, Vitamins, Prosthetic Groups, Pigments	Folate and pterines	Pterin biosynthesis	6-pyruvoyl tetrahydrobiopterin synthase (EC 4.2.3.12)	1
Cofactors, Vitamins, Prosthetic Groups, Pigments	Iron-sulfur clusters	Fe-S cluster assembly	Iron-sulfur cluster assembly protein SufB	42
Cofactors, Vitamins, Prosthetic Groups, Pigments	Iron-sulfur clusters	Fe-S cluster assembly	Cysteine desulfurase (EC 4.4.1.-)	22
Cofactors, Vitamins, Prosthetic Groups, Pigments	Iron-sulfur clusters	Fe-S cluster assembly	Iron-sulfur cluster assembly ATPase protein SufC	11
Cofactors, Vitamins, Prosthetic Groups, Pigments	Iron-sulfur clusters	Fe-S cluster assembly	Iron-sulfur cluster assembly protein SufD	6
Cofactors, Vitamins, Prosthetic Groups, Pigments	Iron-sulfur clusters	Fe-S cluster assembly	probable iron binding protein for iron-sulfur cluster assembly	3
Cofactors, Vitamins, Prosthetic Groups, Pigments	Iron-sulfur clusters	Fe-S cluster assembly	Sulfur acceptor protein SufE for iron-sulfur cluster assembly	2
Cofactors, Vitamins, Prosthetic Groups, Pigments	Iron-sulfur clusters	Fe-S cluster assembly	Ferredoxin, 2Fe-2S	2
Cofactors, Vitamins, Prosthetic Groups, Pigments	Iron-sulfur clusters	Fe-S cluster assembly	probable iron binding protein from the HesB_IscA_SufA family	1
Cofactors, Vitamins, Prosthetic Groups, Pigments	Iron-sulfur clusters	Fe-S cluster assembly	Iron-sulfur cluster regulator IscR	1
Cofactors, Vitamins, Prosthetic Groups, Pigments	Iron-sulfur clusters	Fe-S cluster assembly	Iron binding protein SufA for iron-sulfur cluster assembly	1
Cofactors, Vitamins, Prosthetic Groups, Pigments	Iron-sulfur clusters	Fe-S cluster assembly	Iron-sulfur cluster assembly scaffold protein NifU	1
Cofactors, Vitamins, Prosthetic Groups, Pigments	Isoprenoids	Carotenoids	Geranylgeranyl pyrophosphate synthetase (EC 2.5.1.29)	2
Cofactors, Vitamins, Prosthetic Groups, Pigments	Isoprenoids	Isoprenoid Biosynthesis	1-deoxy-D-xylulose 5-phosphate synthase (EC 2.2.1.7)	17
Cofactors, Vitamins, Prosthetic Groups, Pigments	Isoprenoids	Isoprenoid Biosynthesis	Acetyl-CoA acetyltransferase (EC 2.3.1.9)	11
Cofactors, Vitamins, Prosthetic Groups, Pigments	Isoprenoids	Isoprenoid Biosynthesis	1-hydroxy-2-methyl-2-(E)-butenyl 4-diphosphate synthase (EC 1.17.4.3)	11
Cofactors, Vitamins, Prosthetic Groups, Pigments	Isoprenoids	Isoprenoid Biosynthesis	Geranyltranstransferase (EC 2.5.1.10)	8
Cofactors, Vitamins, Prosthetic Groups, Pigments	Isoprenoids	Isoprenoid Biosynthesis	4-hydroxy-3-methylbut-2-enyl diphosphate reductase (EC 1.17.1.2)	8
Cofactors, Vitamins, Prosthetic Groups, Pigments	Isoprenoids	Isoprenoid Biosynthesis	1-deoxy-D-xylulose 5-phosphate reductoisomerase (EC 1.1.1.267)	7
Cofactors, Vitamins, Prosthetic Groups, Pigments	Isoprenoids	Isoprenoid Biosynthesis	2-C-methyl-D-erythritol 2,4-cyclodiphosphate synthase (EC 4.6.1.12)	4
Cofactors, Vitamins, Prosthetic Groups, Pigments	Isoprenoids	Isoprenoid Biosynthesis	2-C-methyl-D-erythritol 4-phosphate cytidylyltransferase (EC 2.7.7.60)	4
Cofactors, Vitamins, Prosthetic Groups, Pigments	Isoprenoids	Isoprenoid Biosynthesis	Hydroxymethylglutaryl-CoA reductase (EC 1.1.1.34)	1
Cofactors, Vitamins, Prosthetic Groups, Pigments	Isoprenoids	polyisoprenoid biosynthesis	Geranyltranstransferase (EC 2.5.1.10)	8
Cofactors, Vitamins, Prosthetic Groups, Pigments	Isoprenoids	polyisoprenoid biosynthesis	Octaprenyl-diphosphate synthase (EC 2.5.1.-)	8
Cofactors, Vitamins, Prosthetic Groups, Pigments	Isoprenoids	polyisoprenoid biosynthesis	Undecaprenyl pyrophosphate synthetase (EC 2.5.1.31)	6
Cofactors, Vitamins, Prosthetic Groups, Pigments	Isoprenoids	polyprenyl synthesis	4-hydroxy-3-methylbut-2-enyl diphosphate reductase (EC 1.17.1.2)	1
Cofactors, Vitamins, Prosthetic Groups, Pigments	Lipoate and Lipoamide	Lipoic acid metabolism	Lipoyl-[acyl-carrier-protein] synthase	15
Cofactors, Vitamins, Prosthetic Groups, Pigments	Lipoate and Lipoamide	Lipoic acid metabolism	Lipoyl-[acyl-carrier-protein]-protein-N-lipoyltransferase	2
Cofactors, Vitamins, Prosthetic Groups, Pigments	Lipoate and Lipoamide	Lipoic acid metabolism	Lipoyl-[acyl-carrierprotein] synthase, cyanobacterial paralog	1
Cofactors, Vitamins, Prosthetic Groups, Pigments	NAD and NADP	NAD and NADP cofactor biosynthesis global	L-aspartate oxidase (EC 1.4.3.16)	20
Cofactors, Vitamins, Prosthetic Groups, Pigments	NAD and NADP	NAD and NADP cofactor biosynthesis global	Quinolinate synthetase (EC 4.1.99.-)	11
Cofactors, Vitamins, Prosthetic Groups, Pigments	NAD and NADP	NAD and NADP cofactor biosynthesis global	NAD synthetase (EC 6.3.1.5)	10
Cofactors, Vitamins, Prosthetic Groups, Pigments	NAD and NADP	NAD and NADP cofactor biosynthesis global	Nicotinate phosphoribosyltransferase (EC 2.4.2.11)	9
Cofactors, Vitamins, Prosthetic Groups, Pigments	NAD and NADP	NAD and NADP cofactor biosynthesis global	Glutamine amidotransferase chain of NAD synthetase	8
Cofactors, Vitamins, Prosthetic Groups, Pigments	NAD and NADP	NAD and NADP cofactor biosynthesis global	NAD kinase (EC 2.7.1.23)	5
Cofactors, Vitamins, Prosthetic Groups, Pigments	NAD and NADP	NAD and NADP cofactor biosynthesis global	ADP-ribose pyrophosphatase (EC 3.6.1.13)	4
Cofactors, Vitamins, Prosthetic Groups, Pigments	NAD and NADP	NAD and NADP cofactor biosynthesis global	Quinolinate phosphoribosyltransferase [decarboxylating] (EC 2.4.2.19)	4
Cofactors, Vitamins, Prosthetic Groups, Pigments	NAD and NADP	NAD and NADP cofactor biosynthesis global	Nicotinate-nucleotide adenylyltransferase (EC 2.7.7.18)	3
Cofactors, Vitamins, Prosthetic Groups, Pigments	NAD and NADP	NAD and NADP cofactor biosynthesis global	Nicotinamidase (EC 3.5.1.19)	1
Cofactors, Vitamins, Prosthetic Groups, Pigments	NAD and NADP	NAD and NADP cofactor biosynthesis global	Tryptophan 2,3-dioxygenase (EC 1.13.11.11)	1
Cofactors, Vitamins, Prosthetic Groups, Pigments	NAD and NADP	NAD and NADP cofactor biosynthesis in pathogens	L-aspartate oxidase (EC 1.4.3.16)	15
Cofactors, Vitamins, Prosthetic Groups, Pigments	NAD and NADP	NAD and NADP cofactor biosynthesis in pathogens	Quinolinate synthetase (EC 4.1.99.-)	8
Cofactors, Vitamins, Prosthetic Groups, Pigments	NAD and NADP	NAD and NADP cofactor biosynthesis in pathogens	NAD synthetase (EC 6.3.1.5)	8
Cofactors, Vitamins, Prosthetic Groups, Pigments	NAD and NADP	NAD and NADP cofactor biosynthesis in pathogens	Glutamine amidotransferase chain of NAD synthetase	6
Cofactors, Vitamins, Prosthetic Groups, Pigments	NAD and NADP	NAD and NADP cofactor biosynthesis in pathogens	Nicotinate phosphoribosyltransferase (EC 2.4.2.11)	5
Cofactors, Vitamins, Prosthetic Groups, Pigments	NAD and NADP	NAD and NADP cofactor biosynthesis in pathogens	Quinolinate phosphoribosyltransferase [decarboxylating] (EC 2.4.2.19)	4
Cofactors, Vitamins, Prosthetic Groups, Pigments	NAD and NADP	NAD and NADP cofactor biosynthesis in pathogens	NAD kinase (EC 2.7.1.23)	2
Cofactors, Vitamins, Prosthetic Groups, Pigments	NAD and NADP	NAD and NADP cofactor biosynthesis in pathogens	Nicotinamidase (EC 3.5.1.19)	1
Cofactors, Vitamins, Prosthetic Groups, Pigments	NAD and NADP	NAD and NADP cofactor biosynthesis in pathogens	Tryptophan 2,3-dioxygenase (EC 1.13.11.11)	1
Cofactors, Vitamins, Prosthetic Groups, Pigments	NAD and NADP	NAD and NADP cofactor biosynthesis in pathogens	Nicotinate-nucleotide adenylyltransferase (EC 2.7.7.18)	1
Cofactors, Vitamins, Prosthetic Groups, Pigments	NAD and NADP	NAD and NADP paper	NAD-dependent protein deacetylase of SIR2 family	2
Cofactors, Vitamins, Prosthetic Groups, Pigments	NAD and NADP	NAD and NADP paper	Nicotinate phosphoribosyltransferase (EC 2.4.2.11)	1
Cofactors, Vitamins, Prosthetic Groups, Pigments	NAD and NADP	NAD and NADP tutorial 10	L-aspartate oxidase (EC 1.4.3.16)	10
Cofactors, Vitamins, Prosthetic Groups, Pigments	NAD and NADP	NAD and NADP tutorial 10	Quinolinate synthetase (EC 4.1.99.-)	7
Cofactors, Vitamins, Prosthetic Groups, Pigments	NAD and NADP	NAD and NADP tutorial 10	NAD synthetase (EC 6.3.1.5)	3
Cofactors, Vitamins, Prosthetic Groups, Pigments	NAD and NADP	NAD and NADP tutorial 10	Quinolinate phosphoribosyltransferase [decarboxylating] (EC 2.4.2.19)	3
Cofactors, Vitamins, Prosthetic Groups, Pigments	NAD and NADP	NAD and NADP tutorial 10	Glutamine amidotransferase chain of NAD synthetase	3
Cofactors, Vitamins, Prosthetic Groups, Pigments	NAD and NADP	NAD and NADP tutorial 10	NAD-dependent protein deacetylase of SIR2 family	2
Cofactors, Vitamins, Prosthetic Groups, Pigments	NAD and NADP	NAD and NADP tutorial 10	Tryptophan 2,3-dioxygenase (EC 1.13.11.11)	1
Cofactors, Vitamins, Prosthetic Groups, Pigments	NAD and NADP	NAD and NADP tutorial 10	NAD kinase (EC 2.7.1.23)	1
Cofactors, Vitamins, Prosthetic Groups, Pigments	NAD and NADP	NAD and NADP tutorial 10	Nicotinate phosphoribosyltransferase (EC 2.4.2.11)	1
Cofactors, Vitamins, Prosthetic Groups, Pigments	Quinone cofactors	Coenzyme PQQ synthesis	Coenzyme PQQ synthesis protein E	2
Cofactors, Vitamins, Prosthetic Groups, Pigments	Quinone cofactors	Coenzyme PQQ synthesis	Coenzyme PQQ synthesis protein B	1
Cofactors, Vitamins, Prosthetic Groups, Pigments	Quinone cofactors	Menaquinone and Phylloquinone Biosynthesis	Ubiquinone/menaquinone biosynthesis methyltransferase UbiE/COQ5 (EC 2.1.1.-)	19
Cofactors, Vitamins, Prosthetic Groups, Pigments	Quinone cofactors	Menaquinone and Phylloquinone Biosynthesis	Naphthoate synthase (EC 4.1.3.36)	2
Cofactors, Vitamins, Prosthetic Groups, Pigments	Quinone cofactors	Pyrroloquinoline Quinone biosynthesis	Coenzyme PQQ synthesis protein E	2
Cofactors, Vitamins, Prosthetic Groups, Pigments	Quinone cofactors	Pyrroloquinoline Quinone biosynthesis	Coenzyme PQQ synthesis protein B	1
Cofactors, Vitamins, Prosthetic Groups, Pigments	Quinone cofactors	Ubiquinone Biosynthesis	Ubiquinone/menaquinone biosynthesis methyltransferase UbiE/COQ5 (EC 2.1.1.-)	23
Cofactors, Vitamins, Prosthetic Groups, Pigments	Quinone cofactors	Ubiquinone Biosynthesis	Ubiquinone biosynthesis monooxygenase UbiB	20
Cofactors, Vitamins, Prosthetic Groups, Pigments	Quinone cofactors	Ubiquinone Biosynthesis	Ubiquinone biosynthesis SAM-dependent O-methyltransferase (EC 2.1.1.-)	13
Cofactors, Vitamins, Prosthetic Groups, Pigments	Quinone cofactors	Ubiquinone Biosynthesis	Ubiquinone biosynthesis monooxgenase UbiH/COQ6 (EC 1.14.13.-)	10
Cofactors, Vitamins, Prosthetic Groups, Pigments	Quinone cofactors	Ubiquinone Biosynthesis	3-polyprenyl-4-hydroxybenzoate carboxy-lyase (EC 4.1.1.-)	9
Cofactors, Vitamins, Prosthetic Groups, Pigments	Quinone cofactors	Ubiquinone Biosynthesis	Ubiquinone biosynthesis monooxgenase UbiF/COQ7 (EC 1.14.13.-)	6
Cofactors, Vitamins, Prosthetic Groups, Pigments	Quinone cofactors	Ubiquinone Biosynthesis	4-hydroxybenzoate polyprenyltransferase (EC 2.5.1.-)	1
Cofactors, Vitamins, Prosthetic Groups, Pigments	Quinone cofactors	Ubiquinone Menaquinone-cytochrome c reductase complexes	Ubiquinol--cytochrome c reductase, cytochrome B subunit (EC 1.10.2.2)	36
Cofactors, Vitamins, Prosthetic Groups, Pigments	Quinone cofactors	Ubiquinone Menaquinone-cytochrome c reductase complexes	ubiquinol cytochrome C oxidoreductase, cytochrome C1 subunit	17
Cofactors, Vitamins, Prosthetic Groups, Pigments	Quinone cofactors	Ubiquinone Menaquinone-cytochrome c reductase complexes	Ubiquinol-cytochrome C reductase iron-sulfur subunit (EC 1.10.2.2)	10
Cofactors, Vitamins, Prosthetic Groups, Pigments	Riboflavin, FMN, FAD	FMN and FAD biosynthesis	GTP cyclohydrolase II (EC 3.5.4.25)	7
Cofactors, Vitamins, Prosthetic Groups, Pigments	Riboflavin, FMN, FAD	FMN and FAD biosynthesis	3,4-dihydroxy-2-butanone 4-phosphate synthase	7
Cofactors, Vitamins, Prosthetic Groups, Pigments	Riboflavin, FMN, FAD	FMN and FAD biosynthesis	Riboflavin kinase (EC 2.7.1.26)	6
Cofactors, Vitamins, Prosthetic Groups, Pigments	Riboflavin, FMN, FAD	FMN and FAD biosynthesis	6,7-dimethyl-8-ribityllumazine synthase (EC 2.5.1.9)	6
Cofactors, Vitamins, Prosthetic Groups, Pigments	Riboflavin, FMN, FAD	FMN and FAD biosynthesis	FMN adenylyltransferase (EC 2.7.7.2)	6
Cofactors, Vitamins, Prosthetic Groups, Pigments	Riboflavin, FMN, FAD	FMN and FAD biosynthesis	5-amino-6-(5-phosphoribosylamino)uracil reductase (EC 1.1.1.193)	2
Cofactors, Vitamins, Prosthetic Groups, Pigments	Riboflavin, FMN, FAD	FMN and FAD biosynthesis	Riboflavin synthase alpha chain (EC 2.5.1.9)	2
Cofactors, Vitamins, Prosthetic Groups, Pigments	Riboflavin, FMN, FAD	FMN and FAD biosynthesis	Diaminohydroxyphosphoribosylaminopyrimidine deaminase (EC 3.5.4.26)	2
Cofactors, Vitamins, Prosthetic Groups, Pigments	Riboflavin, FMN, FAD	FMN and FAD biosynthesis in pathogens	6,7-dimethyl-8-ribityllumazine synthase (EC 2.5.1.9)	5
Cofactors, Vitamins, Prosthetic Groups, Pigments	Riboflavin, FMN, FAD	FMN and FAD biosynthesis in pathogens	GTP cyclohydrolase II (EC 3.5.4.25)	4
Cofactors, Vitamins, Prosthetic Groups, Pigments	Riboflavin, FMN, FAD	FMN and FAD biosynthesis in pathogens	3,4-dihydroxy-2-butanone 4-phosphate synthase	4
Cofactors, Vitamins, Prosthetic Groups, Pigments	Riboflavin, FMN, FAD	FMN and FAD biosynthesis in pathogens	Diaminohydroxyphosphoribosylaminopyrimidine deaminase (EC 3.5.4.26)	1
Cofactors, Vitamins, Prosthetic Groups, Pigments	Riboflavin, FMN, FAD	FMN and FAD biosynthesis in pathogens	Riboflavin kinase (EC 2.7.1.26)	1
Cofactors, Vitamins, Prosthetic Groups, Pigments	Riboflavin, FMN, FAD	FMN and FAD biosynthesis in pathogens	FMN adenylyltransferase (EC 2.7.7.2)	1
Cofactors, Vitamins, Prosthetic Groups, Pigments	Riboflavin, FMN, FAD	FMN and FAD biosynthesis in pathogens	5-amino-6-(5-phosphoribosylamino)uracil reductase (EC 1.1.1.193)	1
Cofactors, Vitamins, Prosthetic Groups, Pigments	Riboflavin, FMN, FAD	Riboflavin metabolism	FMN adenylyltransferase (EC 2.7.7.2)	16
Cofactors, Vitamins, Prosthetic Groups, Pigments	Riboflavin, FMN, FAD	Riboflavin metabolism	Riboflavin kinase (EC 2.7.1.26)	16
Cofactors, Vitamins, Prosthetic Groups, Pigments	Riboflavin, FMN, FAD	Riboflavin metabolism	3,4-dihydroxy-2-butanone 4-phosphate synthase	9
Cofactors, Vitamins, Prosthetic Groups, Pigments	Riboflavin, FMN, FAD	Riboflavin metabolism	GTP cyclohydrolase II (EC 3.5.4.25)	9
Cofactors, Vitamins, Prosthetic Groups, Pigments	Riboflavin, FMN, FAD	Riboflavin metabolism	6,7-dimethyl-8-ribityllumazine synthase (EC 2.5.1.9)	7
Cofactors, Vitamins, Prosthetic Groups, Pigments	Riboflavin, FMN, FAD	Riboflavin metabolism	Riboflavin synthase alpha chain (EC 2.5.1.9)	3
Cofactors, Vitamins, Prosthetic Groups, Pigments	Riboflavin, FMN, FAD	Riboflavin metabolism	5-amino-6-(5-phosphoribosylamino)uracil reductase (EC 1.1.1.193)	2
Cofactors, Vitamins, Prosthetic Groups, Pigments	Riboflavin, FMN, FAD	Riboflavin metabolism	Diaminohydroxyphosphoribosylaminopyrimidine deaminase (EC 3.5.4.26)	2
Cofactors, Vitamins, Prosthetic Groups, Pigments	Siderophores	Siderophore enterobactin biosynthesis	Isochorismatase (EC 3.3.2.1)	1
Cofactors, Vitamins, Prosthetic Groups, Pigments	Siderophores	Siderophore enterobactin biosynthesis	Isochorismate synthase (EC 5.4.4.2)	1
Cofactors, Vitamins, Prosthetic Groups, Pigments	Siderophores	Siderophore enterobactin biosynthesis and ferric enterbactin transport	Ferric enterobactin transport ATP-binding protein fepC (TC 3.A.1.14.2)	2
Cofactors, Vitamins, Prosthetic Groups, Pigments	Siderophores	Siderophore enterobactin biosynthesis and ferric enterbactin transport	Isochorismate synthase (EC 5.4.4.2)	1
Cofactors, Vitamins, Prosthetic Groups, Pigments	Siderophores	Siderophore enterobactin biosynthesis and ferric enterbactin transport	Isochorismatase (EC 3.3.2.1)	1
Cofactors, Vitamins, Prosthetic Groups, Pigments	Tetrapyrroles	Porphyrin, Heme, and Siroheme Biosynthesis	Uroporphyrinogen III decarboxylase (EC 4.1.1.37)	21
Cofactors, Vitamins, Prosthetic Groups, Pigments	Tetrapyrroles	Porphyrin, Heme, and Siroheme Biosynthesis	Coproporphyrinogen III oxidase, oxygen-independent (EC 1.3.99.22)	18
Cofactors, Vitamins, Prosthetic Groups, Pigments	Tetrapyrroles	Porphyrin, Heme, and Siroheme Biosynthesis	Glutamate-1-semialdehyde aminotransferase (EC 5.4.3.8)	13
Cofactors, Vitamins, Prosthetic Groups, Pigments	Tetrapyrroles	Porphyrin, Heme, and Siroheme Biosynthesis	Porphobilinogen synthase (EC 4.2.1.24)	12
Cofactors, Vitamins, Prosthetic Groups, Pigments	Tetrapyrroles	Porphyrin, Heme, and Siroheme Biosynthesis	Uroporphyrinogen-III methyltransferase (EC 2.1.1.107)	8
Cofactors, Vitamins, Prosthetic Groups, Pigments	Tetrapyrroles	Porphyrin, Heme, and Siroheme Biosynthesis	Glutamyl-tRNA synthetase (EC 6.1.1.17)	8
Cofactors, Vitamins, Prosthetic Groups, Pigments	Tetrapyrroles	Porphyrin, Heme, and Siroheme Biosynthesis	Precorrin-2 oxidase (EC 1.3.1.76)	6
Cofactors, Vitamins, Prosthetic Groups, Pigments	Tetrapyrroles	Porphyrin, Heme, and Siroheme Biosynthesis	Sirohydrochlorin ferrochelatase (EC 4.99.1.4)	6
Cofactors, Vitamins, Prosthetic Groups, Pigments	Tetrapyrroles	Porphyrin, Heme, and Siroheme Biosynthesis	Coproporphyrinogen III oxidase, aerobic (EC 1.3.3.3)	5
Cofactors, Vitamins, Prosthetic Groups, Pigments	Tetrapyrroles	Porphyrin, Heme, and Siroheme Biosynthesis	Glutamyl-tRNA reductase (EC 1.2.1.70)	5
Cofactors, Vitamins, Prosthetic Groups, Pigments	Tetrapyrroles	Porphyrin, Heme, and Siroheme Biosynthesis	Ferrochelatase, protoheme ferro-lyase (EC 4.99.1.1)	5
Cofactors, Vitamins, Prosthetic Groups, Pigments	Tetrapyrroles	Porphyrin, Heme, and Siroheme Biosynthesis	Uroporphyrinogen-III synthase (EC 4.2.1.75)	3
Cofactors, Vitamins, Prosthetic Groups, Pigments	Tetrapyrroles	Porphyrin, Heme, and Siroheme Biosynthesis	5-aminolevulinate synthase (EC 2.3.1.37)	1
Cofactors, Vitamins, Prosthetic Groups, Pigments	Tetrapyrroles	Porphyrin, Heme, and Siroheme Biosynthesis	Hypothetical membrane protein, possible involvement in cytochrome functioning/assembly	1
Cofactors, Vitamins, Prosthetic Groups, Pigments	Tetrapyrroles	Porphyrin, Heme, and Siroheme Biosynthesis	PPO candidate 1	1
Cofactors, Vitamins, Prosthetic Groups, Pigments	Tetrapyrroles	Porphyrin, Heme, and Siroheme Biosynthesis	Porphobilinogen deaminase (EC 2.5.1.61)	1
Cofactors, Vitamins, Prosthetic Groups, Pigments	Thiamine and thiamine pyrophosphate	Thiamin biosynthesis	Thiamin biosynthesis protein ThiC	22
Cofactors, Vitamins, Prosthetic Groups, Pigments	Thiamine and thiamine pyrophosphate	Thiamin biosynthesis	Thiazole biosynthesis protein ThiG	10
Cofactors, Vitamins, Prosthetic Groups, Pigments	Thiamine and thiamine pyrophosphate	Thiamin biosynthesis	Hydroxymethylpyrimidine ABC transporter, transmembrane component	4
Cofactors, Vitamins, Prosthetic Groups, Pigments	Thiamine and thiamine pyrophosphate	Thiamin biosynthesis	Thiamin ABC transporter, substrate-binding component	4
Cofactors, Vitamins, Prosthetic Groups, Pigments	Thiamine and thiamine pyrophosphate	Thiamin biosynthesis	Thiamin-phosphate pyrophosphorylase (EC 2.5.1.3)	3
Cofactors, Vitamins, Prosthetic Groups, Pigments	Thiamine and thiamine pyrophosphate	Thiamin biosynthesis	Hydroxymethylpyrimidine ABC transporter, substrate-binding component	3
Cofactors, Vitamins, Prosthetic Groups, Pigments	Thiamine and thiamine pyrophosphate	Thiamin biosynthesis	Thiamine-monophosphate kinase (EC 2.7.4.16)	2
Cofactors, Vitamins, Prosthetic Groups, Pigments	Thiamine and thiamine pyrophosphate	Thiamin biosynthesis	Thiamin ABC transporter, transmembrane component	2
Cofactors, Vitamins, Prosthetic Groups, Pigments	Thiamine and thiamine pyrophosphate	Thiamin biosynthesis	Phosphomethylpyrimidine kinase (EC 2.7.4.7)	1
Cofactors, Vitamins, Prosthetic Groups, Pigments	Thiamine and thiamine pyrophosphate	Thiamin biosynthesis	Thiamin ABC transporter, ATPase component	1
Cofactors, Vitamins, Prosthetic Groups, Pigments	Thiamine and thiamine pyrophosphate	Thiamin biosynthesis	Sulfur carrier protein adenylyltransferase ThiF	1
Degradation of Xenobiotics	Anaerobic degradation of aromatic compounds	Anaerobic benzoate metabolism	Acetyl-CoA acetyltransferase (EC 2.3.1.9)	6
Degradation of Xenobiotics	Anaerobic degradation of aromatic compounds	Anaerobic benzoate metabolism	Glutaryl-CoA dehydrogenase (EC 1.3.99.7)	6
Degradation of Xenobiotics	Anaerobic degradation of aromatic compounds	Anaerobic benzoate metabolism	3-hydroxybutyryl-CoA dehydrogenase (EC 1.1.1.157)	5
DNA metabolism	DNA Repair	DNA Repair Base Excision	DNA polymerase I (EC 2.7.7.7)	31
DNA metabolism	DNA Repair	DNA Repair Base Excision	DNA ligase (EC 6.5.1.2)	19
DNA metabolism	DNA Repair	DNA Repair Base Excision	Endonuclease III (EC 4.2.99.18)	16
DNA metabolism	DNA Repair	DNA Repair Base Excision	DNA-3-methyladenine glycosylase (EC 3.2.2.20)	9
DNA metabolism	DNA Repair	DNA Repair Base Excision	ATP-dependent DNA ligase (EC 6.5.1.1)	8
DNA metabolism	DNA Repair	DNA Repair Base Excision	Exodeoxyribonuclease I (EC 3.1.11.1)	6
DNA metabolism	DNA Repair	DNA Repair Base Excision	Single-stranded-DNA-specific exonuclease recJ (EC 3.1.-.-)	4
DNA metabolism	DNA Repair	DNA Repair Base Excision	Uracil-DNA glycosylase (EC 3.2.2.-)	2
DNA metabolism	DNA Repair	DNA Repair Base Excision	Formamidopyrimidine-DNA glycosylase (EC 3.2.2.23)	2
DNA metabolism	DNA Repair	DNA repair, bacterial	RecA protein	30
DNA metabolism	DNA Repair	DNA repair, bacterial	DNA mismatch repair protein MutS	27
DNA metabolism	DNA Repair	DNA repair, bacterial	DNA mismatch repair protein MutL	7
DNA metabolism	DNA Repair	DNA repair, bacterial	Methyl-directed repair DNA adenine methylase (EC 2.1.1.72)	1
DNA metabolism	DNA Replication	DNA-replication	DNA polymerase III alpha subunit (EC 2.7.7.7)	39
DNA metabolism	DNA Replication	DNA-replication	DNA polymerase I (EC 2.7.7.7)	31
DNA metabolism	DNA Replication	DNA-replication	RecA protein	30
DNA metabolism	DNA Replication	DNA-replication	Chromosomal replication initiator protein dnaA	28
DNA metabolism	DNA Replication	DNA-replication	Replicative DNA helicase (EC 3.6.1.-)	17
DNA metabolism	DNA Replication	DNA-replication	DNA primase (EC 2.7.7.-)	16
DNA metabolism	DNA Replication	DNA-replication	Arrested fork binding	10
DNA metabolism	DNA Replication	DNA-replication	Holliday junction DNA helicase RuvB	9
DNA metabolism	DNA Replication	DNA-replication	Exodeoxyribonuclease V alpha chain (EC 3.1.11.5)	5
DNA metabolism	DNA Replication	DNA-replication	Single-stranded-DNA-specific exonuclease recJ (EC 3.1.-.-)	4
DNA metabolism	DNA Replication	DNA-replication	ATP-dependent DNA helicase RecG (EC 3.6.1.-)	2
DNA metabolism	DNA Replication	DNA-replication	Crossover junction endodeoxyribonuclease ruvC (EC 3.1.22.4)	2
DNA metabolism	DNA Replication	DNA-replication	Exodeoxyribonuclease V gamma chain (EC 3.1.11.5)	2
DNA metabolism	DNA Replication	DNA-replication	Exodeoxyribonuclease V beta chain (EC 3.1.11.5)	1
DNA metabolism	DNA Replication	DNA-replication	DNA polymerase III beta subunit (EC 2.7.7.7)	1
DNA metabolism	DNA Replication	DNA-replication	DNA repair protein RecN	1
DNA metabolism	DNA Replication	DNA-replication	DNA polymerase III subunits gamma and tau (EC 2.7.7.7)	1
Fatty Acids and Lipids	Fatty acids	carnitine metabolism	Crotonobetainyl-CoA dehydrogenase (EC 1.3.99.-)	6
Fatty Acids and Lipids	Fatty acids	carnitine metabolism	FixB protein	4
Fatty Acids and Lipids	Fatty acids	carnitine metabolism	Crotonobetaine carnitine-CoA ligase (EC 6.3.2.-)	2
Fatty Acids and Lipids	Fatty acids	Fatty Acid Biosynthesis FASII	Biotin carboxylase of acetyl-CoA carboxylase (EC 6.3.4.14)	23
Fatty Acids and Lipids	Fatty acids	Fatty Acid Biosynthesis FASII	3-oxoacyl-[acyl-carrier-protein] synthase, KASI (EC 2.3.1.41)	12
Fatty Acids and Lipids	Fatty acids	Fatty Acid Biosynthesis FASII	Acetyl-coenzyme A carboxyl transferase alpha chain (EC 6.4.1.2)	7
Fatty Acids and Lipids	Fatty acids	Fatty Acid Biosynthesis FASII	3-oxoacyl-[acyl-carrier protein] reductase (EC 1.1.1.100)	5
Fatty Acids and Lipids	Fatty acids	Fatty Acid Biosynthesis FASII	Acetyl-coenzyme A carboxyl transferase beta chain (EC 6.4.1.2)	5
Fatty Acids and Lipids	Fatty acids	Fatty Acid Biosynthesis FASII	Biotin carboxyl carrier protein of acetyl-CoA carboxylase	3
Fatty Acids and Lipids	Fatty acids	Fatty Acid Biosynthesis FASII	(3R)-hydroxymyristoyl-[acyl carrier protein] dehydratase (EC 4.2.1.-)	3
Fatty Acids and Lipids	Fatty acids	Fatty Acid Biosynthesis FASII	3-oxoacyl-[acyl-carrier-protein] synthase, KASIII (EC 2.3.1.41)	3
Fatty Acids and Lipids	Fatty acids	Fatty Acid Biosynthesis FASII	3-oxoacyl-[acyl-carrier-protein] synthase, KASII (EC 2.3.1.41)	2
Fatty Acids and Lipids	Fatty acids	Fatty Acid Biosynthesis FASII	3-hydroxydecanoyl-[acyl-carrier-protein] dehydratase (EC 4.2.1.60)	2
Fatty Acids and Lipids	Fatty acids	fatty acid metabolism	Aldehyde dehydrogenase (EC 1.2.1.3)	29
Fatty Acids and Lipids	Fatty acids	fatty acid metabolism	Enoyl-CoA hydratase (EC 4.2.1.17)	27
Fatty Acids and Lipids	Fatty acids	fatty acid metabolism	Alcohol dehydrogenase (EC 1.1.1.1)	26
Fatty Acids and Lipids	Fatty acids	fatty acid metabolism	Long-chain-fatty-acid--CoA ligase (EC 6.2.1.3)	22
Fatty Acids and Lipids	Fatty acids	fatty acid metabolism	3-hydroxyacyl-CoA dehydrogenase (EC 1.1.1.35)	16
Fatty Acids and Lipids	Fatty acids	fatty acid metabolism	Acyl-CoA dehydrogenase (EC 1.3.99.3)	14
Fatty Acids and Lipids	Fatty acids	fatty acid metabolism	3-hydroxyacyl-CoA dehydrogenase	13
Fatty Acids and Lipids	Fatty acids	fatty acid metabolism	Acetyl-CoA acetyltransferase (EC 2.3.1.9)	12
Fatty Acids and Lipids	Fatty acids	fatty acid metabolism	3-ketoacyl-CoA thiolase (EC 2.3.1.16)	9
Fatty Acids and Lipids	Fatty acids	fatty acid metabolism	Acyl-CoA dehydrogenase, short-chain specific (EC 1.3.99.2)	9
Fatty Acids and Lipids	Fatty acids	fatty acid metabolism	3-hydroxybutyryl-CoA epimerase (EC 5.1.2.3)	9
Fatty Acids and Lipids	Fatty acids	fatty acid metabolism	Glutaryl-CoA dehydrogenase (EC 1.3.99.7)	9
Fatty Acids and Lipids	Fatty acids	fatty acid metabolism	Delta(3)-cis-delta(2)-trans-enoyl-CoA isomerase (EC 5.3.3.8)	5
Fatty Acids and Lipids	Fatty acids	fatty acid metabolism	Alkane-1 monooxygenase (EC 1.14.15.3)	3
Fatty Acids and Lipids	Fatty acids	fatty acid metabolism	Acyl-CoA dehydrogenase, long-chain specific, mitochondrial precursor (EC 1.3.99.13)	1
Fatty Acids and Lipids	Fatty acids	fatty acid oxidation pathway	Enoyl-CoA hydratase (EC 4.2.1.17)	27
Fatty Acids and Lipids	Fatty acids	fatty acid oxidation pathway	Long-chain-fatty-acid--CoA ligase (EC 6.2.1.3)	22
Fatty Acids and Lipids	Fatty acids	fatty acid oxidation pathway	3-hydroxyacyl-CoA dehydrogenase (EC 1.1.1.35)	16
Fatty Acids and Lipids	Fatty acids	fatty acid oxidation pathway	Acyl-CoA dehydrogenase (EC 1.3.99.3)	14
Fatty Acids and Lipids	Fatty acids	fatty acid oxidation pathway	Acetyl-CoA acetyltransferase (EC 2.3.1.9)	12
Fatty Acids and Lipids	Fatty acids	fatty acid oxidation pathway	3-ketoacyl-CoA thiolase (EC 2.3.1.16)	9
Fatty Acids and Lipids	Fatty acids	fatty acid oxidation pathway	Acyl-CoA dehydrogenase, short-chain specific (EC 1.3.99.2)	9
Fatty Acids and Lipids	Fatty acids	fatty acid oxidation pathway	Delta(3)-cis-delta(2)-trans-enoyl-CoA isomerase (EC 5.3.3.8)	5
Fatty Acids and Lipids	Fatty acids	fatty acid oxidation pathway	3- hydroxybutyryl-CoA epimerase (EC 5.1.2.3)	5
Fatty Acids and Lipids	Glycerolipids	Glycerolipid and glycerphospholipid metabolism	Glycerol-3-phosphate dehydrogenase [NAD(P)+] (EC 1.1.1.94)	8
Fatty Acids and Lipids	Glycerolipids	Glycerolipid and glycerphospholipid metabolism	CDP-diacylglycerol--serine O-phosphatidyltransferase (EC 2.7.8.8)	8
Fatty Acids and Lipids	Glycerolipids	Glycerolipid and glycerphospholipid metabolism	Alcohol dehydrogenase (EC 1.1.1.1)	7
Fatty Acids and Lipids	Glycerolipids	Glycerolipid and glycerphospholipid metabolism	Aldehyde dehydrogenase (EC 1.2.1.3)	5
Fatty Acids and Lipids	Glycerolipids	Glycerolipid and glycerphospholipid metabolism	Phosphatidylglycerophosphatase A (EC 3.1.3.27)	1
Fatty Acids and Lipids	Glycerolipids	Glycerolipid and glycerphospholipid metabolism	Cardiolipin synthetase (EC 2.7.8.-)	1
Fatty Acids and Lipids	Glycerolipids	Glycerolipid and glycerphospholipid metabolism	Phosphatidate cytidylyltransferase (EC 2.7.7.41)	1
Fatty Acids and Lipids	Glycerolipids	Glycerolipid and glycerphospholipid metabolism	CDP-diacylglycerol--glycerol-3-phosphate 3-phosphatidyltransferase (EC 2.7.8.5)	1
Fatty Acids and Lipids	Glycerolipids	Glycerolipid and glycerphospholipid metabolism	Phosphatidylserine decarboxylase (EC 4.1.1.65)	1
Fatty Acids and Lipids	Phospholipids	Betaine biosynthesis	Choline dehydrogenase (EC 1.1.99.1)	13
Fatty Acids and Lipids	Phospholipids	Betaine biosynthesis	Betaine aldehyde dehydrogenase (EC 1.2.1.8)	8
Fatty Acids and Lipids	Phospholipids	Betaine biosynthesis	Glycine N-methyltransferase (EC 2.1.1.20)	7
Fatty Acids and Lipids	Phospholipids	Betaine biosynthesis	Choline-sulfatase (EC 3.1.6.6)	5
Fatty Acids and Lipids	Triacylglycerols	Glycerol Metabolism	Glycerol-3-phosphate dehydrogenase [NAD(P)+] (EC 1.1.1.94)	14
Fatty Acids and Lipids	Triacylglycerols	Glycerol Metabolism	Aerobic glycerol-3-phosphate dehydrogenase (EC 1.1.99.5)	11
Fatty Acids and Lipids	Triacylglycerols	Glycerol Metabolism	Glycerol-3-phosphate dehydrogenase (EC 1.1.99.5)	6
Fatty Acids and Lipids	Triacylglycerols	Glycerol Metabolism	Glycerol kinase (EC 2.7.1.30)	4
Fatty Acids and Lipids	Triacylglycerols	Glycerol Metabolism	Glycerophosphoryl diester phosphodiesterase (EC 3.1.4.46)	1
Membrane Transport	ABC transporters	ABC transporter alkylphosphonate (TC 3.A.1.9.1)	Phosphonate ABC transporter permease protein phnE (TC 3.A.1.9.1)	3
Membrane Transport	ABC transporters	ABC transporter alkylphosphonate (TC 3.A.1.9.1)	Phosphonate ABC transporter ATP-binding protein (TC 3.A.1.9.1)	2
Membrane Transport	ABC transporters	ABC transporter alkylphosphonate (TC 3.A.1.9.1)	Phosphonate ABC transporter phosphate-binding periplasmic component (TC 3.A.1.9.1)	2
Membrane Transport	ABC transporters	ABC transporter alkylphosphonate (TC 3.A.1.9.1)	Phosphonate ABC transporter permease protein phnE1 (TC 3.A.1.9.1)	1
Membrane Transport	ABC transporters	ABC transporter arabinose (TC 3.A.1.2.2)	L-arabinose transport ATP-binding protein araG (TC 3.A.1.2.2)	2
Membrane Transport	ABC transporters	ABC transporter branched-chain amino acid (TC 3.A.1.4.1)	High-affinity branched-chain amino acid transport system permease protein LivH (TC 3.A.1.4.1)	15
Membrane Transport	ABC transporters	ABC transporter branched-chain amino acid (TC 3.A.1.4.1)	Branched-chain amino acid transport ATP-binding protein livF (TC 3.A.1.4.1)	15
Membrane Transport	ABC transporters	ABC transporter branched-chain amino acid (TC 3.A.1.4.1)	Branched-chain amino acid transport ATP-binding protein livG (TC 3.A.1.4.1)	13
Membrane Transport	ABC transporters	ABC transporter branched-chain amino acid (TC 3.A.1.4.1)	Branched-chain amino acid transport system permease protein livM (TC 3.A.1.4.1)	9
Membrane Transport	ABC transporters	ABC transporter branched-chain amino acid (TC 3.A.1.4.1)	Branched-chain amino acid ABC transporter, amino acid-binding protein (TC 3.A.1.4.1)	3
Membrane Transport	ABC transporters	ABC transporter dipeptide (TC 3.A.1.5.2)	Dipeptide transport ATP-binding protein dppD (TC 3.A.1.5.2)	16
Membrane Transport	ABC transporters	ABC transporter dipeptide (TC 3.A.1.5.2)	Dipeptide transport ATP-binding protein dppF (TC 3.A.1.5.2)	13
Membrane Transport	ABC transporters	ABC transporter dipeptide (TC 3.A.1.5.2)	Dipeptide-binding ABC transporter, periplasmic substrate-binding component (TC 3.A.1.5.2)	12
Membrane Transport	ABC transporters	ABC transporter dipeptide (TC 3.A.1.5.2)	Dipeptide transport system permease protein dppC (TC 3.A.1.5.2)	7
Membrane Transport	ABC transporters	ABC transporter dipeptide (TC 3.A.1.5.2)	Dipeptide transport system permease protein dppB (TC 3.A.1.5.2)	4
Membrane Transport	ABC transporters	ABC transporter ferric enterobactin (TC 3.A.1.14.2)	Ferric enterobactin transport ATP-binding protein fepC (TC 3.A.1.14.2)	2
Membrane Transport	ABC transporters	ABC transporter ferrichrome (TC 3.A.1.14.3)	Ferrichrome transport ATP-binding protein fhuC (TC 3.A.1.14.3)	2
Membrane Transport	ABC transporters	ABC transporter ferrichrome (TC 3.A.1.14.3)	Ferrichrome transport ATP-binding protein fhuA (TC 1.B.14.1.4)	2
Membrane Transport	ABC transporters	ABC transporter galactose (TC 3.A.1.2.3)	Galactoside transport ATP-binding protein mglA (TC 3.A.1.2.3)	2
Membrane Transport	ABC transporters	ABC transporter glutamate aspartate (TC 3.A.1.3.4)	Glutamate Aspartate transport ATP-binding protein gltL (TC 3.A.1.3.4)	5
Membrane Transport	ABC transporters	ABC transporter glutamate aspartate (TC 3.A.1.3.4)	Glutamate Aspartate transport system permease protein gltJ (TC 3.A.1.3.4)	1
Membrane Transport	ABC transporters	ABC transporter glutamine (TC 3.A.1.3.2)	Glutamine transport ATP-binding protein glnQ (TC 3.A.1.3.2)	6
Membrane Transport	ABC transporters	ABC transporter glutamine (TC 3.A.1.3.2)	Glutamine ABC transporter, periplasmic glutamine-binding protein (TC 3.A.1.3.2)	1
Membrane Transport	ABC transporters	ABC transporter glycerol (TC 3.A.1.1.3)	SN-glycerol-3-phosphate transport ATP-binding protein ugpC (TC 3.A.1.1.3)	23
Membrane Transport	ABC transporters	ABC transporter glycerol (TC 3.A.1.1.3)	Glycerol-3-phosphate ABC transporter, periplasmic glycerol-3-phosphate-binding protein (TC 3.A.1.1.3)	3
Membrane Transport	ABC transporters	ABC transporter glycerol (TC 3.A.1.1.3)	SN-glycerol-3-phosphate transport system permease protein ugpE (TC 3.A.1.1.3)	2
Membrane Transport	ABC transporters	ABC transporter glycerol (TC 3.A.1.1.3)	SN-glycerol-3-phosphate transport system permease protein ugpA (TC 3.A.1.1.3)	1
Membrane Transport	ABC transporters	ABC transporter heme (TC3.A.1.107.1)	Heme exporter protein C (TC3.A.1.107.1)	7
Membrane Transport	ABC transporters	ABC transporter heme (TC3.A.1.107.1)	Heme exporter protein B (TC3.A.1.107.1)	1
Membrane Transport	ABC transporters	ABC transporter histidine lysine arginine ornithine (TC 3.A.1.3.1)	Histidine transport ATP-binding protein hisP (TC 3.A.1.3.1)	10
Membrane Transport	ABC transporters	ABC transporter histidine lysine arginine ornithine (TC 3.A.1.3.1)	Histidine transport system permease protein hisM (TC 3.A.1.3.1)	5
Membrane Transport	ABC transporters	ABC transporter histidine lysine arginine ornithine (TC 3.A.1.3.1)	Histidine transport system permease protein hisQ (TC 3.A.1.3.1)	2
Membrane Transport	ABC transporters	ABC transporter iron(III) dicitrate (TC 3.A.1.14.1)	Iron(III) dicitrate transport ATP-binding protein fecE (TC 3.A.1.14.1)	2
Membrane Transport	ABC transporters	ABC transporter L-proline glycine betaine (TC 3.A.1.12.1)	L-proline Glycine Betaine ABC transport system permease protein proW (TC 3.A.1.12.1)	3
Membrane Transport	ABC transporters	ABC transporter L-proline glycine betaine (TC 3.A.1.12.1)	L-proline Glycine Betaine ABC transport ATP-binding protein proV (TC 3.A.1.12.1)	3
Membrane Transport	ABC transporters	ABC transporter L-proline glycine betaine (TC 3.A.1.12.1)	L-proline glycine betaine binding ABC transporter protein proX (TC 3.A.1.12.1)	1
Membrane Transport	ABC transporters	ABC transporter macrolide	Macrolide-specific ABC-type efflux carrier (TC 3.A.1.122.1)	2
Membrane Transport	ABC transporters	ABC transporter macrolide	Macrolide-specific efflux protein macA precursor	1
Membrane Transport	ABC transporters	ABC transporter maltose	Maltose maltodextrin transport ATP-binding protein malK	34
Membrane Transport	ABC transporters	ABC transporter molybdenum (TC 3.A.1.8.1)	Molybdenum transport ATP-binding protein modC (TC 3.A.1.8.1)	3
Membrane Transport	ABC transporters	ABC transporter molybdenum (TC 3.A.1.8.1)	Molybdenum transport system permease protein modB (TC 3.A.1.8.1)	1
Membrane Transport	ABC transporters	ABC transporter oligopeptide (TC 3.A.1.5.1)	Oligopeptide transport system permease protein oppB (TC 3.A.1.5.1)	18
Membrane Transport	ABC transporters	ABC transporter oligopeptide (TC 3.A.1.5.1)	Oligopeptide transport ATP-binding protein oppF (TC 3.A.1.5.1)	14
Membrane Transport	ABC transporters	ABC transporter oligopeptide (TC 3.A.1.5.1)	Oligopeptide transport system permease protein oppC (TC 3.A.1.5.1)	8
Membrane Transport	ABC transporters	ABC transporter oligopeptide (TC 3.A.1.5.1)	Oligopeptide transport ATP-binding protein oppD (TC 3.A.1.5.1)	8
Membrane Transport	ABC transporters	ABC transporter oligopeptide (TC 3.A.1.5.1)	Oligopeptide ABC transporter, periplasmic oligopeptide-binding protein oppA (TC 3.A.1.5.1)	2
Membrane Transport	ABC transporters	ABC transporter phosphate (TC 3.A.1.7.1)	Phosphate transport ATP-binding protein pstB (TC 3.A.1.7.1)	19
Membrane Transport	ABC transporters	ABC transporter phosphate (TC 3.A.1.7.1)	Phosphate transport system permease protein pstC (TC 3.A.1.7.1)	13
Membrane Transport	ABC transporters	ABC transporter phosphate (TC 3.A.1.7.1)	Phosphate transport system permease protein pstA (TC 3.A.1.7.1)	9
Membrane Transport	ABC transporters	ABC transporter phosphate (TC 3.A.1.7.1)	Phosphate ABC transporter, periplasmic phosphate-binding protein pstS (TC 3.A.1.7.1)	2
Membrane Transport	ABC transporters	ABC transporter polyamine putrescine spermidine (TC 3.A.1.11.1)	Spermidine Putrescine transport ATP-binding protein potA (TC_3.A.1.11.1)	11
Membrane Transport	ABC transporters	ABC transporter polyamine putrescine spermidine (TC 3.A.1.11.1)	ABC transporter, periplasmic spermidine putrescine-binding protein potD (TC_3.A.1.11.1)	2
Membrane Transport	ABC transporters	ABC transporter polyamine putrescine spermidine (TC 3.A.1.11.1)	Spermidine Putrescine ABC transporter permease component potC (TC_3.A.1.11.1)	1
Membrane Transport	ABC transporters	ABC transporter polyamine putrescine spermidine (TC 3.A.1.11.1)	Spermidine Putrescine ABC transporter permease component potB (TC_3.A.1.11.1)	1
Membrane Transport	ABC transporters	ABC transporter putrescine (TC 3.A.1.11.2)	Putrescine transport ATP-binding protein potG (TC 3.A.1.11.2)	8
Membrane Transport	ABC transporters	ABC transporter putrescine (TC 3.A.1.11.2)	Putrescine transport system permease protein potH (TC 3.A.1.11.2)	7
Membrane Transport	ABC transporters	ABC transporter putrescine (TC 3.A.1.11.2)	Putrescine ABC transporter putrescine-binding protein potF (TC 3.A.1.11.2)	2
Membrane Transport	ABC transporters	ABC transporter ribose (TC 3.A.1.2.1)	Ribose transport system permease protein rbsC (TC 3.A.1.2.1)	12
Membrane Transport	ABC transporters	ABC transporter ribose (TC 3.A.1.2.1)	Ribose transport ATP-binding protein rbsA (TC 3.A.1.2.1)	9
Membrane Transport	ABC transporters	ABC transporter ribose (TC 3.A.1.2.1)	Ribose ABC transporter, periplasmic ribose-binding protein rbsB (TC 3.A.1.2.1)	2
Membrane Transport	ABC transporters	CbiQO-type ABC transporter systems	Biotin transporter bioY	4
Membrane Transport	ABC transporters	CbiQO-type ABC transporter systems	Nickel ABC transporter component NikM	3
Membrane Transport	ABC transporters	CbiQO-type ABC transporter systems	Nickel ABC transporter ATPase component NikO	3
Membrane Transport	ABC transporters	CbiQO-type ABC transporter systems	Cobalt ABC transporter ATPase component CbiO	1
Membrane Transport	ABC transporters	Choline Transport	Choline-sulfatase (EC 3.1.6.6)	5
Membrane Transport	ABC transporters	P-type ATPase transporter potassium (TC 3.A.3.7.1)	Potassium-transporting ATPase A chain (EC 3.6.3.12) (TC 3.A.3.7.1)	6
Membrane Transport	ABC transporters	P-type ATPase transporter potassium (TC 3.A.3.7.1)	Potassium-transporting ATPase B chain (EC 3.6.3.12) (TC 3.A.3.7.1)	5
Membrane Transport	ABC transporters	P-type ATPase transporter potassium (TC 3.A.3.7.1)	Potassium-transporting ATPase C chain (EC 3.6.3.12) (TC 3.A.3.7.1)	2
Membrane Transport	ABC transporters	Transport of Nickel and Cobalt	Uptake hydrogenase large subunit (EC 1.12.99.6)	19
Membrane Transport	ABC transporters	Transport of Nickel and Cobalt	Urease alpha subunit (EC 3.5.1.5)	5
Membrane Transport	ABC transporters	Transport of Nickel and Cobalt	Nickel ABC transporter component NikN	3
Membrane Transport	ABC transporters	Transport of Nickel and Cobalt	Nickel ABC transporter ATPase component NikO	3
Membrane Transport	ABC transporters	Transport of Nickel and Cobalt	Nickel ABC transporter component NikM	3
Membrane Transport	ABC transporters	Transport of Nickel and Cobalt	Carbon monoxide dehydrogenase CooS subunit (EC 1.2.99.2)	1
Membrane Transport	ABC transporters	Transport of Nickel and Cobalt	Cobalt ABC transporter ATPase component CbiO	1
Membrane Transport	ABC transporters	Transport of Nickel and Cobalt	Nickel responsive regulator NikR	1
Membrane Transport	ABC transporters	Transport of Nickel and Cobalt	Coenzyme F420-reducing hydrogenase, gamma subunit	1
Membrane Transport	Uni-, Sym- and Antiporters	Sodium Hydrogen Antiporter	Na(+) H(+) antiporter subunit A	10
Membrane Transport	Uni-, Sym- and Antiporters	Sodium Hydrogen Antiporter	Na(+) H(+) antiporter subunit B	9
Membrane Transport	Uni-, Sym- and Antiporters	Sodium Hydrogen Antiporter	Na(+) H(+) antiporter subunit D	2
Membrane Transport	Uni-, Sym- and Antiporters	Sodium Hydrogen Antiporter	Na(+) H(+) antiporter subunit F	1
Membrane Transport	Uni-, Sym- and Antiporters	Sodium Hydrogen Antiporter	Na(+) H(+) antiporter subunit A (TC 2.A.63.1.3)	1
Metabolism of aromatic compounds	Metabolism of central aromatic intermediates	Catechol branch of beta-ketoadipate pathway	Succinyl-CoA:3-ketoacid-coenzyme A transferase subunit A (EC 2.8.3.5)	7
Metabolism of aromatic compounds	Metabolism of central aromatic intermediates	Catechol branch of beta-ketoadipate pathway	3-oxoadipate CoA-transferase subunit B (EC 2.8.3.6)	7
Metabolism of aromatic compounds	Metabolism of central aromatic intermediates	Catechol branch of beta-ketoadipate pathway	Succinyl-CoA:3-ketoacid-coenzyme A transferase subunit B (EC 2.8.3.5)	6
Metabolism of aromatic compounds	Metabolism of central aromatic intermediates	Catechol branch of beta-ketoadipate pathway	mandelate racemase/muconate lactonizing enzyme family protein	5
Metabolism of aromatic compounds	Metabolism of central aromatic intermediates	Catechol branch of beta-ketoadipate pathway	3-oxoadipate CoA-transferase subunit A (EC 2.8.3.6)	4
Metabolism of aromatic compounds	Metabolism of central aromatic intermediates	Catechol branch of beta-ketoadipate pathway	Muconate cycloisomerase (EC 5.5.1.1)	3
Metabolism of aromatic compounds	Metabolism of central aromatic intermediates	Catechol branch of beta-ketoadipate pathway	Catechol 1,2-dioxygenase (EC 1.13.11.1)	2
Metabolism of aromatic compounds	Metabolism of central aromatic intermediates	Catechol branch of beta-ketoadipate pathway	Catechol 1,2-dioxygenase 1 (EC 1.13.11.1)	1
Metabolism of aromatic compounds	Metabolism of central aromatic intermediates	Catechol branch of beta-ketoadipate pathway	Beta-ketoadipate enol-lactone hydrolase (EC 3.1.1.24)	1
Metabolism of aromatic compounds	Metabolism of central aromatic intermediates	Homogentisate pathway of aromatic compound degradation	Aconitate hydratase (EC 4.2.1.3)	25
Metabolism of aromatic compounds	Metabolism of central aromatic intermediates	Homogentisate pathway of aromatic compound degradation	Maleylacetoacetate isomerase (EC 5.2.1.2)	4
Metabolism of aromatic compounds	Metabolism of central aromatic intermediates	Homogentisate pathway of aromatic compound degradation	Fumarylacetoacetase (EC 3.7.1.2)	3
Metabolism of aromatic compounds	Metabolism of central aromatic intermediates	Homogentisate pathway of aromatic compound degradation	Transcriptional regulator, IclR family	1
Metabolism of aromatic compounds	Metabolism of central aromatic intermediates	Homogentisate pathway of aromatic compound degradation	Homogentisate 1,2-dioxygenase (EC 1.13.11.5)	1
Metabolism of aromatic compounds	Metabolism of central aromatic intermediates	Homogentisate pathway of aromatic compound degradation	4-hydroxyphenylpyruvate dioxygenase (EC 1.13.11.27)	1
Metabolism of aromatic compounds	Metabolism of central aromatic intermediates	N-heterocyclic aromatic compound degradation	Isoquinoline 1-oxidoreductase beta subunit (EC 1.3.99.16)	2
Metabolism of aromatic compounds	Metabolism of central aromatic intermediates	N-heterocyclic aromatic compound degradation	Isoquinoline 1-oxidoreductase alpha subunit (EC 1.3.99.16)	1
Metabolism of aromatic compounds	Metabolism of central aromatic intermediates	Phenylacetate pathway of aromatic compound degradation	Aldehyde dehydrogenase (EC 1.2.1.3)	31
Metabolism of aromatic compounds	Metabolism of central aromatic intermediates	Phenylacetate pathway of aromatic compound degradation	Enoyl-CoA hydratase (EC 4.2.1.17)	23
Metabolism of aromatic compounds	Metabolism of central aromatic intermediates	Phenylacetate pathway of aromatic compound degradation	3-hydroxyacyl-CoA dehydrogenase	16
Metabolism of aromatic compounds	Metabolism of central aromatic intermediates	Phenylacetate pathway of aromatic compound degradation	Coenzyme F390 synthetase	13
Metabolism of aromatic compounds	Metabolism of central aromatic intermediates	Phenylacetate pathway of aromatic compound degradation	Phenylacetate-coenzyme A ligase (EC 6.2.1.30)	12
Metabolism of aromatic compounds	Metabolism of central aromatic intermediates	Phenylacetate pathway of aromatic compound degradation	3-hydroxybutyryl-CoA dehydrogenase (EC 1.1.1.157)	9
Metabolism of aromatic compounds	Metabolism of central aromatic intermediates	Phenylacetate pathway of aromatic compound degradation	Aldehyde dehydrogenase (EC 1.2.1.3), PaaZ	3
Metabolism of aromatic compounds	Metabolism of central aromatic intermediates	Phenylacetate pathway of aromatic compound degradation	Beta-ketoadipyl CoA thiolase (EC 2.3.1.-)	3
Metabolism of aromatic compounds	Metabolism of central aromatic intermediates	Phenylacetate pathway of aromatic compound degradation	probably aromatic ring hydroxylating enzyme, evidenced by COGnitor	2
Metabolism of aromatic compounds	Metabolism of central aromatic intermediates	Phenylacetate pathway of aromatic compound degradation	Phenylacetic acid degradation protein paaA	2
Metabolism of aromatic compounds	Metabolism of central aromatic intermediates	Phenylacetate pathway of aromatic compound degradation	Phenylacetic acid degradation protein paaC	1
Metabolism of aromatic compounds	Metabolism of central aromatic intermediates	Protocatechuate branch of beta-ketoadipate pathway	3-oxoadipate CoA-transferase subunit B (EC 2.8.3.6)	8
Metabolism of aromatic compounds	Metabolism of central aromatic intermediates	Protocatechuate branch of beta-ketoadipate pathway	Succinyl-CoA:3-ketoacid-coenzyme A transferase subunit B (EC 2.8.3.5)	8
Metabolism of aromatic compounds	Metabolism of central aromatic intermediates	Protocatechuate branch of beta-ketoadipate pathway	Succinyl-CoA:3-ketoacid-coenzyme A transferase subunit A (EC 2.8.3.5)	7
Metabolism of aromatic compounds	Metabolism of central aromatic intermediates	Protocatechuate branch of beta-ketoadipate pathway	4-carboxymuconolactone decarboxylase (EC 4.1.1.44)	4
Metabolism of aromatic compounds	Metabolism of central aromatic intermediates	Protocatechuate branch of beta-ketoadipate pathway	3-oxoadipate CoA-transferase subunit A (EC 2.8.3.6)	4
Metabolism of aromatic compounds	Metabolism of central aromatic intermediates	Protocatechuate branch of beta-ketoadipate pathway	Beta-ketoadipyl CoA thiolase (EC 2.3.1.-)	3
Metabolism of aromatic compounds	Metabolism of central aromatic intermediates	Protocatechuate branch of beta-ketoadipate pathway	Protocatechuate 3,4-dioxygenase beta chain (EC 1.13.11.3)	1
Metabolism of aromatic compounds	Metabolism of central aromatic intermediates	Protocatechuate branch of beta-ketoadipate pathway	Beta-ketoadipate enol-lactone hydrolase (EC 3.1.1.24)	1
Metabolism of aromatic compounds	Peripheral pathways for catabolism of aromatic compounds	Benzoate catabolism	3-Oxoadipate CoA-transferase subunit B (EC 2.8.3.6)	7
Metabolism of aromatic compounds	Peripheral pathways for catabolism of aromatic compounds	Benzoate catabolism	Acetyl-CoA C-acyltransferase (EC 2.3.1.16)	4
Metabolism of aromatic compounds	Peripheral pathways for catabolism of aromatic compounds	Benzoate catabolism	Benzoate 1,2-dioxygenase (EC 1.14.12.10)	2
Metabolism of aromatic compounds	Peripheral pathways for catabolism of aromatic compounds	Benzoate catabolism	3-Oxoadipate CoA-transferase subunit A (EC 2.8.3.6)	2
Metabolism of aromatic compounds	Peripheral pathways for catabolism of aromatic compounds	Benzoate catabolism	Catechol 1,2-dioxygenase (EC 1.13.11.1)	1
Metabolism of aromatic compounds	Peripheral pathways for catabolism of aromatic compounds	Benzoate catabolism	Muconate cycloisomerase (EC 5.5.1.1)	1
Metabolism of aromatic compounds	Peripheral pathways for catabolism of aromatic compounds	Benzoate degradation	Muconate cycloisomerase (EC 5.5.1.1)	3
Metabolism of aromatic compounds	Peripheral pathways for catabolism of aromatic compounds	Benzoate degradation	Catechol 1,2-dioxygenase (EC 1.13.11.1)	2
Metabolism of aromatic compounds	Peripheral pathways for catabolism of aromatic compounds	Biphenyl Degradation	Biphenyl-2,3-diol 1,2-dioxygenase (EC 1.13.11.39)	2
Metabolism of aromatic compounds	Peripheral pathways for catabolism of aromatic compounds	Biphenyl Degradation	Acetaldehyde dehydrogenase (EC 1.2.1.10)	2
Metabolism of aromatic compounds	Peripheral pathways for catabolism of aromatic compounds	Biphenyl Degradation	4-hydroxy-2-oxovalerate aldolase (EC 4.1.3.-)	1
Metabolism of aromatic compounds	Peripheral pathways for catabolism of aromatic compounds	Chloroaromatic degradation pathway	Beta-ketoadipyl CoA thiolase (EC 2.3.1.-)	1
Metabolism of aromatic compounds	Peripheral pathways for catabolism of aromatic compounds	Chloroaromatic degradation pathway	3-oxoadipate CoA-transferase subunit B (EC 2.8.3.6)	1
Metabolism of aromatic compounds	Peripheral pathways for catabolism of aromatic compounds	n-Phenylalkanoic acid degradation	3-ketoacyl-CoA thiolase (EC 2.3.1.16)	2
Metabolism of aromatic compounds	Peripheral pathways for catabolism of aromatic compounds	n-Phenylalkanoic acid degradation	Long-chain-fatty-acid--CoA ligase (EC 6.2.1.3)	2
Metabolism of aromatic compounds	Peripheral pathways for catabolism of aromatic compounds	p-Hydroxybenzoate degradation	P-hydroxybenzoate hydroxylase (EC 1.14.13.2)	5
Metabolism of aromatic compounds	Peripheral pathways for catabolism of aromatic compounds	Quinate degradation	Shikimate 5-dehydrogenase (EC 1.1.1.25)	6
Metabolism of aromatic compounds	Peripheral pathways for catabolism of aromatic compounds	Quinate degradation	3-dehydroquinate dehydratase (EC 4.2.1.10)	2
Motility and Chemotaxis	Chemotaxis in Prokaryota	Bacterial Chemotaxis	Dipeptide-binding ABC transporter, periplasmic substrate-binding component (TC 3.A.1.5.2)	12
Motility and Chemotaxis	Chemotaxis in Prokaryota	Bacterial Chemotaxis	Chemotaxis protein CheV (EC 2.7.3.-)	6
Motility and Chemotaxis	Chemotaxis in Prokaryota	Bacterial Chemotaxis	Flagellar motor switch protein fliN	6
Motility and Chemotaxis	Chemotaxis in Prokaryota	Bacterial Chemotaxis	Aerotaxis sensor receptor protein	6
Motility and Chemotaxis	Chemotaxis in Prokaryota	Bacterial Chemotaxis	Chemotaxis response regulator protein-glutamate methylesterase CheB (EC 3.1.1.61)	5
Motility and Chemotaxis	Chemotaxis in Prokaryota	Bacterial Chemotaxis	Chemotaxis protein CheA (EC 2.7.3.-)	5
Motility and Chemotaxis	Chemotaxis in Prokaryota	Bacterial Chemotaxis	Chemotaxis protein methyltransferase CheR (EC 2.1.1.80)	4
Motility and Chemotaxis	Chemotaxis in Prokaryota	Bacterial Chemotaxis	Positive regulator of CheA protein activity (CheW)	2
Motility and Chemotaxis	Chemotaxis in Prokaryota	Bacterial Chemotaxis	Ribose ABC transporter, periplasmic ribose-binding protein rbsB (TC 3.A.1.2.1)	2
Motility and Chemotaxis	Chemotaxis in Prokaryota	Bacterial Chemotaxis	Flagellar motor switch protein fliM	2
Motility and Chemotaxis	Chemotaxis in Prokaryota	Bacterial Chemotaxis	Methyl-accepting chemotaxis protein I (serine chemoreceptor protein)	1
Motility and Chemotaxis	Chemotaxis in Prokaryota	Bacterial Chemotaxis	Flagellar motor switch protein fliG	1
Motility and Chemotaxis	Chemotaxis in Prokaryota	Bacterial Chemotaxis	Chemotaxis regulator - transmits chemoreceptor signals to flagelllar motor components CheY	1
Motility and Chemotaxis	Flagellar motility in Prokaryota	Flagellum	RNA polymerase sigma factor RpoD	40
Motility and Chemotaxis	Flagellar motility in Prokaryota	Flagellum	Flagellar biosynthesis protein flhA	25
Motility and Chemotaxis	Flagellar motility in Prokaryota	Flagellum	Flagellar regulatory protein fleQ	19
Motility and Chemotaxis	Flagellar motility in Prokaryota	Flagellum	Flagellar motor rotation protein motA	14
Motility and Chemotaxis	Flagellar motility in Prokaryota	Flagellum	Flagellar P-ring protein flgI	11
Motility and Chemotaxis	Flagellar motility in Prokaryota	Flagellum	Flagellum-specific ATP synthase fliI	11
Motility and Chemotaxis	Flagellar motility in Prokaryota	Flagellum	Flagellar basal-body rod protein flgG	10
Motility and Chemotaxis	Flagellar motility in Prokaryota	Flagellum	Flagellar biosynthesis protein flhF	7
Motility and Chemotaxis	Flagellar motility in Prokaryota	Flagellum	Flagellar motor rotation protein motB	6
Motility and Chemotaxis	Flagellar motility in Prokaryota	Flagellum	Flagellar motor switch protein fliN	6
Motility and Chemotaxis	Flagellar motility in Prokaryota	Flagellum	RNA polymerase sigma factor for flagellar operon	6
Motility and Chemotaxis	Flagellar motility in Prokaryota	Flagellum	Flagellar biosynthesis protein fliP	6
Motility and Chemotaxis	Flagellar motility in Prokaryota	Flagellum	Flagellar hook protein flgE	5
Motility and Chemotaxis	Flagellar motility in Prokaryota	Flagellum	Flagellar L-ring protein flgH	4
Motility and Chemotaxis	Flagellar motility in Prokaryota	Flagellum	RNA polymerase sigma-54 factor rpoN	4
Motility and Chemotaxis	Flagellar motility in Prokaryota	Flagellum	Flagellin protein flaA	3
Motility and Chemotaxis	Flagellar motility in Prokaryota	Flagellum	Flagellar motor switch protein fliM	2
Motility and Chemotaxis	Flagellar motility in Prokaryota	Flagellum	Flagellar synthesis regulator fleN	2
Motility and Chemotaxis	Flagellar motility in Prokaryota	Flagellum	Flagellar biosynthesis protein flhB	2
Motility and Chemotaxis	Flagellar motility in Prokaryota	Flagellum	Flagellar M-ring protein fliF	1
Motility and Chemotaxis	Flagellar motility in Prokaryota	Flagellum	Flagellin protein flaB	1
Motility and Chemotaxis	Flagellar motility in Prokaryota	Flagellum	Flagellar biosynthesis protein fliR	1
Motility and Chemotaxis	Flagellar motility in Prokaryota	Flagellum	Flagellar biosynthesis protein fliQ	1
Motility and Chemotaxis	Flagellar motility in Prokaryota	Flagellum	Flagellar motor switch protein fliG	1
Motility and Chemotaxis	Flagellar motility in Prokaryota	Flagellum	Flagellar basal-body rod protein flgC	1
Motility and Chemotaxis	Flagellar motility in Prokaryota	Flagellum	Flagellar basal-body rod protein flgF	1
Motility and Chemotaxis	Social motility and nonflagellar swimming in bacteria	Bacterial motility:Gliding	Twitching motility protein PilT	26
Motility and Chemotaxis	Social motility and nonflagellar swimming in bacteria	Bacterial motility:Gliding	Type IV pilin PilA	4
Motility and Chemotaxis	Social motility and nonflagellar swimming in bacteria	Bacterial motility:Gliding	Type II secretory pathway, component PulF/Type 4 fimbrial assembly protein pilC	2
Motility and Chemotaxis	Social motility and nonflagellar swimming in bacteria	Bacterial motility:Gliding	Macrophage infectivity potentiator/GldI	1
Nitrogen Metabolism		Allantoin degradation	Dihydroorotase (EC 3.5.2.3)	11
Nitrogen Metabolism		Allantoin degradation	2-hydroxy-3-oxopropionate reductase (EC 1.1.1.60)	2
Nitrogen Metabolism		Allantoin degradation	Allantoinase (EC 3.5.2.5)	1
Nitrogen Metabolism		Ammonia assimilation	Nitrogen regulation protein NR(I)	11
Nitrogen Metabolism		Ammonia assimilation	Glutamate synthase [NADPH] large chain (EC 1.4.1.13)	9
Nitrogen Metabolism		Ammonia assimilation	Glutamate synthase [NADPH] small chain (EC 1.4.1.13)	9
Nitrogen Metabolism		Ammonia assimilation	Ferredoxin-dependent glutamate synthase (EC 1.4.7.1)	3
Nitrogen Metabolism		Ammonia assimilation	Nitrogen regulatory protein P-II	1
Nitrogen Metabolism		Ammonia assimilation	Glutamate-ammonia-ligase adenylyltransferase (EC 2.7.7.42)	1
Nitrogen Metabolism		Nitrate and nitrite ammonification	Periplasmic nitrate reductase precursor (EC 1.7.99.4)	21
Nitrogen Metabolism		Nitrate and nitrite ammonification	Nitrate/nitrite transporter	12
Nitrogen Metabolism		Nitrate and nitrite ammonification	Respiratory nitrate reductase alpha chain (EC 1.7.99.4)	10
Nitrogen Metabolism		Nitrate and nitrite ammonification	Nitrate ABC transporter, nitrate-binding protein	6
Nitrogen Metabolism		Nitrate and nitrite ammonification	Respiratory nitrate reductase beta chain (EC 1.7.99.4)	5
Nitrogen Metabolism		Nitrate and nitrite ammonification	Assimilatory nitrate reductase large subunit (EC:1.7.99.4)	4
Nitrogen Metabolism		Nitrate and nitrite ammonification	Nitrate ABC transporter, ATP-binding protein	3
Nitrogen Metabolism		Nitrate and nitrite ammonification	Nitrite transporter from formate/nitrite family	2
Nitrogen Metabolism		Nitrate and nitrite ammonification	Nitrite reductase [NAD(P)H] large subunit (EC 1.7.1.4)	2
Nitrogen Metabolism		Nitrate and nitrite ammonification	Ferredoxin-type protein NapG (periplasmic nitrate reductase)	2
Nitrogen Metabolism		Nitrate and nitrite ammonification	Respiratory nitrate reductase gamma chain (EC 1.7.99.4)	2
Nitrogen Metabolism		Nitrosative stress	Anaerobic nitric oxide reductase transcription regulator norR	11
Nitrogen Metabolism		Nitrosative stress	Hydroxylamine reductase (EC 1.7.-.-)	9
Nitrogen Metabolism		Nitrosative stress	Nitric-oxide reductase (EC 1.7.99.7), quinol-dependent	5
Nitrogen Metabolism		Nitrosative stress	Ferredoxin 3 fused to uncharacterized domain	1
Nitrogen Metabolism		Nitrosative stress	Hcp transcriptional regulator HcpR (Crp/Fnr family)	1
Nitrogen Metabolism		Nitrosative stress	Flavohemoprotein	1
Nucleosides and Nucleotides	Purines	De Novo Purine Biosynthesis	Phosphoribosylformylglycinamidine synthase, synthetase subunit (EC 6.3.5.3)	47
Nucleosides and Nucleotides	Purines	De Novo Purine Biosynthesis	Phosphoribosylformylglycinamidine synthase, glutamine amidotransferase subunit (EC 6.3.5.3)	35
Nucleosides and Nucleotides	Purines	De Novo Purine Biosynthesis	Phosphoribosylformylglycinamidine cyclo-ligase (EC 6.3.3.1)	26
Nucleosides and Nucleotides	Purines	De Novo Purine Biosynthesis	IMP cyclohydrolase (EC 3.5.4.10)	25
Nucleosides and Nucleotides	Purines	De Novo Purine Biosynthesis	Amidophosphoribosyltransferase (EC 2.4.2.14)	25
Nucleosides and Nucleotides	Purines	De Novo Purine Biosynthesis	Phosphoribosylaminoimidazolecarboxamide formyltransferase (EC 2.1.2.3)	25
Nucleosides and Nucleotides	Purines	De Novo Purine Biosynthesis	Adenylosuccinate lyase (EC 4.3.2.2)	24
Nucleosides and Nucleotides	Purines	De Novo Purine Biosynthesis	Ribose-phosphate pyrophosphokinase (EC 2.7.6.1)	24
Nucleosides and Nucleotides	Purines	De Novo Purine Biosynthesis	Phosphoribosylamine--glycine ligase (EC 6.3.4.13)	17
Nucleosides and Nucleotides	Purines	De Novo Purine Biosynthesis	Phosphoribosylaminoimidazole-succinocarboxamide synthase (EC 6.3.2.6)	13
Nucleosides and Nucleotides	Purines	De Novo Purine Biosynthesis	Phosphoribosylaminoimidazole carboxylase ATPase subunit (EC 4.1.1.21)	12
Nucleosides and Nucleotides	Purines	De Novo Purine Biosynthesis	Phosphoribosylglycinamide formyltransferase 2 (EC 2.1.2.-)	11
Nucleosides and Nucleotides	Purines	De Novo Purine Biosynthesis	Phosphoribosylaminoimidazole carboxylase catalytic subunit (EC 4.1.1.21)	8
Nucleosides and Nucleotides	Purines	De Novo Purine Biosynthesis	Phosphoribosylglycinamide formyltransferase (EC 2.1.2.2)	6
Nucleosides and Nucleotides	Purines	De Novo Purine Biosynthesis	Phosphoribosylaminoimidazolecarboxamide formyltransferase [alternate form]	1
Nucleosides and Nucleotides	Purines	Purine conversions	Inosine-5'-monophosphate dehydrogenase (EC 1.1.1.205)	23
Nucleosides and Nucleotides	Purines	Purine conversions	GMP synthase [glutamine-hydrolyzing] (EC 6.3.5.2)	22
Nucleosides and Nucleotides	Purines	Purine conversions	Adenylosuccinate synthetase (EC 6.3.4.4)	21
Nucleosides and Nucleotides	Purines	Purine conversions	Adenylosuccinate lyase (EC 4.3.2.2)	21
Nucleosides and Nucleotides	Purines	Purine conversions	AMP nucleosidase (EC 3.2.2.4)	9
Nucleosides and Nucleotides	Purines	Purine conversions	Purine nucleoside phosphorylase (EC 2.4.2.1)	7
Nucleosides and Nucleotides	Purines	Purine conversions	Deoxyguanosinetriphosphate triphosphohydrolase (EC 3.1.5.1)	5
Nucleosides and Nucleotides	Purines	Purine conversions	Xanthine-guanine phosphoribosyltransferase (EC 2.4.2.22)	3
Nucleosides and Nucleotides	Purines	Purine conversions	Adenine phosphoribosyltransferase (EC 2.4.2.7)	2
Nucleosides and Nucleotides	Purines	Purine conversions	GMP reductase (EC 1.7.1.7)	2
Nucleosides and Nucleotides	Purines	Purine conversions	Deoxyguanosine kinase (EC 2.7.1.113)	1
Nucleosides and Nucleotides	Purines	Purine conversions	Deoxyadenosine kinase (EC 2.7.1.76)	1
Nucleosides and Nucleotides	Purines	Purine conversions	Adenosine deaminase (EC 3.5.4.4)	1
Nucleosides and Nucleotides	Purines	Purine conversions	Adenine deaminase (EC 3.5.4.2)	1
Nucleosides and Nucleotides	Purines	Purine conversions	Inosine-uridine preferring nucleoside hydrolase (EC 3.2.2.1)	1
Nucleosides and Nucleotides	Purines	Purine conversions	Hypoxanthine-guanine phosphoribosyltransferase (EC 2.4.2.8)	1
Nucleosides and Nucleotides	Pyrimidines	De Novo Pyrimidine Synthesis	Carbamoyl-phosphate synthase large chain (EC 6.3.5.5)	71
Nucleosides and Nucleotides	Pyrimidines	De Novo Pyrimidine Synthesis	Carbamoyl-phosphate synthase small chain (EC 6.3.5.5)	14
Nucleosides and Nucleotides	Pyrimidines	De Novo Pyrimidine Synthesis	Aspartate carbamoyltransferase (EC 2.1.3.2)	13
Nucleosides and Nucleotides	Pyrimidines	De Novo Pyrimidine Synthesis	Dihydroorotase (EC 3.5.2.3)	11
Nucleosides and Nucleotides	Pyrimidines	De Novo Pyrimidine Synthesis	Dihydroorotate dehydrogenase, catalytic subunit (EC 1.3.3.1)	10
Nucleosides and Nucleotides	Pyrimidines	De Novo Pyrimidine Synthesis	Uracil phosphoribosyltransferase (EC 2.4.2.9)	9
Nucleosides and Nucleotides	Pyrimidines	De Novo Pyrimidine Synthesis	Orotate phosphoribosyltransferase (EC 2.4.2.10)	7
Nucleosides and Nucleotides	Pyrimidines	De Novo Pyrimidine Synthesis	Dihydroorotate dehydrogenase (EC 1.3.3.1)	5
Nucleosides and Nucleotides	Pyrimidines	De Novo Pyrimidine Synthesis	Pyrimidine operon regulatory protein pyrR	3
Nucleosides and Nucleotides	Pyrimidines	De Novo Pyrimidine Synthesis	Dihydroorotate dehydrogenase electron transfer subunit (EC 1.3.3.1)	1
Nucleosides and Nucleotides	Pyrimidines	De Novo Pyrimidine Synthesis	Orotidine 5'-phosphate decarboxylase (EC 4.1.1.23)	1
Nucleosides and Nucleotides	Pyrimidines	pyrimidine conversions	CTP synthase (EC 6.3.4.2)	27
Nucleosides and Nucleotides	Pyrimidines	pyrimidine conversions	Thioredoxin reductase (EC 1.8.1.9)	18
Nucleosides and Nucleotides	Pyrimidines	pyrimidine conversions	Thymidylate synthase (EC 2.1.1.45)	16
Nucleosides and Nucleotides	Pyrimidines	pyrimidine conversions	Thymidylate kinase (EC 2.7.4.9)	13
Nucleosides and Nucleotides	Pyrimidines	pyrimidine conversions	2',3'-cyclic-nucleotide 2'-phosphodiesterase (EC 3.1.4.16)	8
Nucleosides and Nucleotides	Pyrimidines	pyrimidine conversions	Purine nucleoside phosphorylase (EC 2.4.2.1)	8
Nucleosides and Nucleotides	Pyrimidines	pyrimidine conversions	Deoxycytidine triphosphate deaminase (EC 3.5.4.13)	8
Nucleosides and Nucleotides	Pyrimidines	pyrimidine conversions	Uracil phosphoribosyltransferase (EC 2.4.2.9)	8
Nucleosides and Nucleotides	Pyrimidines	pyrimidine conversions	Nucleoside diphosphate kinase (EC 2.7.4.6)	4
Nucleosides and Nucleotides	Pyrimidines	pyrimidine conversions	Cytosine deaminase (EC 3.5.4.1)	3
Nucleosides and Nucleotides	Pyrimidines	pyrimidine conversions	Thymidine kinase (EC 2.7.1.21)	3
Nucleosides and Nucleotides	Pyrimidines	pyrimidine conversions	Cytidine deaminase (EC 3.5.4.5)	2
Nucleosides and Nucleotides	Pyrimidines	pyrimidine conversions	Cytidylate kinase (EC 2.7.4.14)	2
Nucleosides and Nucleotides	Pyrimidines	pyrimidine conversions	Thymidine phosphorylase (EC 2.4.2.4)	2
Nucleosides and Nucleotides	Pyrimidines	pyrimidine conversions	Uridine phosphorylase (EC 2.4.2.3)	1
Nucleosides and Nucleotides		Ribonucleotide reduction	Ribonucleotide reductase of class II (coenzyme B12-dependent) (EC 1.17.4.1)	77
Nucleosides and Nucleotides		Ribonucleotide reduction	Ribonucleotide reductase of class Ia (aerobic), alpha subunit (EC 1.17.4.1)	23
Nucleosides and Nucleotides		Ribonucleotide reduction	Ribonucleotide reductase of class Ia (aerobic), beta subunit (EC 1.17.4.1)	9
Nucleosides and Nucleotides		Ribonucleotide reduction	Ribonucleotide reductase transcriptional regulator NrdR	7
Nucleosides and Nucleotides		Ribonucleotide reduction	Ribonucleotide reductase of class Ib (aerobic), alpha subunit (EC 1.17.4.1)	4
Nucleosides and Nucleotides		Ribose and deoxyribose phosphate metabolism	Transketolase (EC 2.2.1.1)	28
Nucleosides and Nucleotides		Ribose and deoxyribose phosphate metabolism	Ribokinase (EC 2.7.1.15)	9
Nucleosides and Nucleotides		Ribose and deoxyribose phosphate metabolism	Phosphopentomutase (EC 5.4.2.7)	4
Nucleosides and Nucleotides		Ribose and deoxyribose phosphate metabolism	Ribose 5-phosphate isomerase A (EC 5.3.1.6)	4
Nucleosides and Nucleotides		Ribose and deoxyribose phosphate metabolism	Deoxyribose-phosphate aldolase (EC 4.1.2.4)	3
Nucleosides and Nucleotides		Ribose and deoxyribose phosphate metabolism	Cytidine deaminase (EC 3.5.4.5)	2
Nucleosides and Nucleotides		Ribose and deoxyribose phosphate metabolism	Thymidine phosphorylase (EC 2.4.2.4)	2
Nucleosides and Nucleotides		Ribose and deoxyribose phosphate metabolism	Ribose 5-phosphate isomerase (EC 5.3.1.6)	1
Nucleosides and Nucleotides		Ribose and deoxyribose phosphate metabolism	Uridine phosphorylase (EC 2.4.2.3)	1
Protein Metabolism	Protein Biosynthesis	Ribosome biogenesis bacterial	Ribonuclease E (EC 3.1.4.-)	20
Protein Metabolism	Protein Biosynthesis	Ribosome biogenesis bacterial	Ribosomal protein S6 modification protein	13
Protein Metabolism	Protein Biosynthesis	Ribosome biogenesis bacterial	Ribosomal protein L11 methyltransferase (EC 2.1.1.-)	5
Protein Metabolism	Protein Biosynthesis	Ribosome biogenesis bacterial	Ribosomal-protein-S5p-alanine acetyltransferase (EC 2.3.1.-)	2
Protein Metabolism	Protein Biosynthesis	Ribosome biogenesis bacterial	Inactive homolog of metal-dependent proteases, putative molecular chaperone	1
Protein Metabolism	Protein Biosynthesis	Ribosome biogenesis bacterial	16S rRNA processing protein RimM	1
Protein Metabolism	Protein Biosynthesis	Ribosome LSU bacterial	LSU ribosomal protein L2p (L8e)	18
Protein Metabolism	Protein Biosynthesis	Ribosome LSU bacterial	LSU ribosomal protein L13p (L13Ae)	13
Protein Metabolism	Protein Biosynthesis	Ribosome LSU bacterial	LSU ribosomal protein L28p	10
Protein Metabolism	Protein Biosynthesis	Ribosome LSU bacterial	LSU ribosomal protein L6p (L9e)	10
Protein Metabolism	Protein Biosynthesis	Ribosome LSU bacterial	LSU ribosomal protein L1p (L10Ae)	9
Protein Metabolism	Protein Biosynthesis	Ribosome LSU bacterial	LSU ribosomal protein L14p (L23e)	8
Protein Metabolism	Protein Biosynthesis	Ribosome LSU bacterial	LSU ribosomal protein L5p (L11e)	8
Protein Metabolism	Protein Biosynthesis	Ribosome LSU bacterial	LSU ribosomal protein L31p	7
Protein Metabolism	Protein Biosynthesis	Ribosome LSU bacterial	LSU ribosomal protein L20p	6
Protein Metabolism	Protein Biosynthesis	Ribosome LSU bacterial	LSU ribosomal protein L11p (L12e)	6
Protein Metabolism	Protein Biosynthesis	Ribosome LSU bacterial	LSU ribosomal protein L25p	6
Protein Metabolism	Protein Biosynthesis	Ribosome LSU bacterial	LSU ribosomal protein L4p (L1e)	6
Protein Metabolism	Protein Biosynthesis	Ribosome LSU bacterial	LSU ribosomal protein L15p (L27Ae)	5
Protein Metabolism	Protein Biosynthesis	Ribosome LSU bacterial	LSU ribosomal protein L16p (L10e)	5
Protein Metabolism	Protein Biosynthesis	Ribosome LSU bacterial	LSU ribosomal protein L27p	5
Protein Metabolism	Protein Biosynthesis	Ribosome LSU bacterial	LSU ribosomal protein L17p	3
Protein Metabolism	Protein Biosynthesis	Ribosome LSU bacterial	LSU ribosomal protein L22p (L17e)	3
Protein Metabolism	Protein Biosynthesis	Ribosome LSU bacterial	LSU ribosomal protein L18p (L5e)	3
Protein Metabolism	Protein Biosynthesis	Ribosome LSU bacterial	LSU ribosomal protein L30p (L7e)	3
Protein Metabolism	Protein Biosynthesis	Ribosome LSU bacterial	LSU ribosomal protein L3p (L3e)	3
Protein Metabolism	Protein Biosynthesis	Ribosome LSU bacterial	LSU ribosomal protein L10p (P0)	3
Protein Metabolism	Protein Biosynthesis	Ribosome LSU bacterial	LSU ribosomal protein L9p	3
Protein Metabolism	Protein Biosynthesis	Ribosome LSU bacterial	LSU ribosomal protein L19p	3
Protein Metabolism	Protein Biosynthesis	Ribosome LSU bacterial	LSU ribosomal protein L33p	2
Protein Metabolism	Protein Biosynthesis	Ribosome LSU bacterial	LSU ribosomal protein L24p (L26e)	2
Protein Metabolism	Protein Biosynthesis	Ribosome LSU bacterial	LSU ribosomal protein L32p	2
Protein Metabolism	Protein Biosynthesis	Ribosome LSU bacterial	LSU ribosomal protein L23p (L23Ae)	1
Protein Metabolism	Protein Biosynthesis	Ribosome LSU bacterial	LSU ribosomal protein L35p	1
Protein Metabolism	Protein Biosynthesis	Ribosome LSU bacterial	LSU ribosomal protein L34p	1
Protein Metabolism	Protein Biosynthesis	Ribosome LSU bacterial	LSU ribosomal protein L7/L12 (L23e)	1
Protein Metabolism	Protein Biosynthesis	Ribosome SSU bacterial	SSU ribosomal protein S1p	41
Protein Metabolism	Protein Biosynthesis	Ribosome SSU bacterial	SSU ribosomal protein S2p (SAe)	17
Protein Metabolism	Protein Biosynthesis	Ribosome SSU bacterial	SSU ribosomal protein S4p (S9e)	11
Protein Metabolism	Protein Biosynthesis	Ribosome SSU bacterial	SSU ribosomal protein S5p (S2e)	10
Protein Metabolism	Protein Biosynthesis	Ribosome SSU bacterial	SSU ribosomal protein S3p (S3e)	9
Protein Metabolism	Protein Biosynthesis	Ribosome SSU bacterial	SSU ribosomal protein S21p	8
Protein Metabolism	Protein Biosynthesis	Ribosome SSU bacterial	SSU ribosomal protein S12p (S23e)	7
Protein Metabolism	Protein Biosynthesis	Ribosome SSU bacterial	SSU ribosomal protein S13p (S18e)	7
Protein Metabolism	Protein Biosynthesis	Ribosome SSU bacterial	SSU ribosomal protein S9p (S16e)	7
Protein Metabolism	Protein Biosynthesis	Ribosome SSU bacterial	SSU ribosomal protein S18p	7
Protein Metabolism	Protein Biosynthesis	Ribosome SSU bacterial	SSU ribosomal protein S8p (S15Ae)	7
Protein Metabolism	Protein Biosynthesis	Ribosome SSU bacterial	SSU ribosomal protein S11p (S14e)	7
Protein Metabolism	Protein Biosynthesis	Ribosome SSU bacterial	SSU ribosomal protein S19p (S15e)	6
Protein Metabolism	Protein Biosynthesis	Ribosome SSU bacterial	SSU ribosomal protein S17p (S11e)	6
Protein Metabolism	Protein Biosynthesis	Ribosome SSU bacterial	SSU ribosomal protein S20p	4
Protein Metabolism	Protein Biosynthesis	Ribosome SSU bacterial	SSU ribosomal protein S16p	4
Protein Metabolism	Protein Biosynthesis	Ribosome SSU bacterial	SSU ribosomal protein S6p	4
Protein Metabolism	Protein Biosynthesis	Ribosome SSU bacterial	SSU ribosomal protein S7p (S5e)	3
Protein Metabolism	Protein Biosynthesis	Ribosome SSU bacterial	SSU ribosomal protein S14p (S29e)	2
Protein Metabolism	Protein Biosynthesis	Ribosome SSU bacterial	SSU ribosomal protein S10p (S20e)	2
Protein Metabolism	Protein Biosynthesis	Ribosome SSU eukaryotic and archaeal	SSU ribosomal protein S5e (S7p)	1
Protein Metabolism	Protein Biosynthesis	Translation factors bacterial	Translation elongation factor Tu	36
Protein Metabolism	Protein Biosynthesis	Translation factors bacterial	Translation elongation factor G	36
Protein Metabolism	Protein Biosynthesis	Translation factors bacterial	Peptide chain release factor 3	33
Protein Metabolism	Protein Biosynthesis	Translation factors bacterial	Translation initiation factor 2	22
Protein Metabolism	Protein Biosynthesis	Translation factors bacterial	Peptide chain release factor 2	22
Protein Metabolism	Protein Biosynthesis	Translation factors bacterial	Peptide chain release factor 1	19
Protein Metabolism	Protein Biosynthesis	Translation factors bacterial	Methionine aminopeptidase (EC 3.4.11.18)	17
Protein Metabolism	Protein Biosynthesis	Translation factors bacterial	Translation elongation factor Ts	14
Protein Metabolism	Protein Biosynthesis	Translation factors bacterial	Peptidyl-tRNA hydrolase (EC 3.1.1.29)	13
Protein Metabolism	Protein Biosynthesis	Translation factors bacterial	Translation elongation factor P	10
Protein Metabolism	Protein Biosynthesis	Translation factors bacterial	Methionyl-tRNA formyltransferase (EC 2.1.2.9)	10
Protein Metabolism	Protein Biosynthesis	Translation factors bacterial	Ribosome recycling factor	7
Protein Metabolism	Protein Biosynthesis	Translation factors bacterial	Translation initiation factor 1	5
Protein Metabolism	Protein Biosynthesis	Translation factors bacterial	Translation initiation factor 3	4
Protein Metabolism	Protein Biosynthesis	Translation factors bacterial	Peptide deformylase (EC 3.5.1.88)	2
Protein Metabolism	Protein Biosynthesis	Translation factors bacterial	Translation initiation factor SUI1-related protein	1
Protein Metabolism	Protein Biosynthesis	Universal GTPases	GTP-binding protein LepA	65
Protein Metabolism	Protein Biosynthesis	Universal GTPases	Translation elongation factor Tu	36
Protein Metabolism	Protein Biosynthesis	Universal GTPases	Translation elongation factor G	36
Protein Metabolism	Protein Biosynthesis	Universal GTPases	GTP-binding and nucleic acid-binding protein YchF	27
Protein Metabolism	Protein Biosynthesis	Universal GTPases	Signal recognition particle receptor protein FtsY (=alpha subunit) (TC 3.A.5.1.1)	22
Protein Metabolism	Protein Biosynthesis	Universal GTPases	Translation initiation factor 2	22
Protein Metabolism	Protein Biosynthesis	Universal GTPases	COG0536: GTP-binding protein Obg	18
Protein Metabolism	Protein Biosynthesis	Universal GTPases	Signal recognition particle, subunit Ffh SRP54 (TC 3.A.5.1.1)	17
Protein Metabolism	Protein Biosynthesis	Universal GTPases	GTP-binding protein HflX	17
Protein Metabolism	Protein Biosynthesis	Universal GTPases	GTP-binding protein EngA	12
Protein Metabolism	Protein Biosynthesis	Universal GTPases	GTPase and tRNA-U34 5-formylation enzyme TrmE	7
Protein Metabolism	Protein Biosynthesis	Universal GTPases	GTP-binding protein Era	4
Protein Metabolism	Protein Biosynthesis	Universal GTPases	GTP-binding protein EngB	1
Protein Metabolism	Protein Degradation	Phenylpropionate Degradation	2-polyprenylphenol hydroxylase and related flavodoxin oxidoreductases	1
Protein Metabolism	Protein Degradation	Protein degradation	Membrane alanine aminopeptidase N (EC 3.4.11.2)	27
Protein Metabolism	Protein Degradation	Protein degradation	Cytosol aminopeptidase PepA (EC 3.4.11.1)	14
Protein Metabolism	Protein Degradation	Protein degradation	Xaa-Pro aminopeptidase (EC 3.4.11.9)	7
Protein Metabolism	Protein Degradation	Protein degradation	Peptidase B (EC 3.4.11.23)	5
Protein Metabolism	Protein Degradation	Protein degradation	Leucyl/phenylalanyl-tRNA--protein transferase (EC 2.3.2.6)	4
Protein Metabolism	Protein Degradation	Protein degradation	Aminoacyl-histidine dipeptidase (Peptidase D) (EC 3.4.13.3)	2
Protein Metabolism	Protein Degradation	Protein degradation	Aminopeptidase C (EC 3.4.22.40)	1
Protein Metabolism	Protein Degradation	Protein degradation	Asp-X dipeptidase	1
Protein Metabolism	Protein Degradation	Protein degradation	Isoaspartyl aminopeptidase	1
Protein Metabolism	Protein Degradation	Proteolysis in bacteria, ATP-dependent	ATP-dependent protease La (EC 3.4.21.53)	55
Protein Metabolism	Protein Degradation	Proteolysis in bacteria, ATP-dependent	ClpB protein	40
Protein Metabolism	Protein Degradation	Proteolysis in bacteria, ATP-dependent	ATP-dependent Clp protease ATP-binding subunit clpA	39
Protein Metabolism	Protein Degradation	Proteolysis in bacteria, ATP-dependent	ATP-dependent Clp protease ATP-binding subunit clpX	27
Protein Metabolism	Protein Degradation	Proteolysis in bacteria, ATP-dependent	ATP-dependent hsl protease ATP-binding subunit hslU	12
Protein Metabolism	Protein Degradation	Proteolysis in bacteria, ATP-dependent	ATP-dependent Clp protease proteolytic subunit (EC 3.4.21.92)	8
Protein Metabolism	Protein Degradation	Proteolysis in bacteria, ATP-dependent	ATP-dependent protease hslV (EC 3.4.25.-)	6
Protein Metabolism	Protein Degradation	Proteolysis in bacteria, ATP-dependent	ATP-dependent Clp protease adaptor protein clpS	1
Protein Metabolism	Protein Export and Secretion	General secretory pathway (Sec-SRP) complex (TC 3.A.5.1.1)	Protein export cytoplasm protein SecA ATPase RNA helicase (TC 3.A.5.1.1)	50
Protein Metabolism	Protein Export and Secretion	General secretory pathway (Sec-SRP) complex (TC 3.A.5.1.1)	Preprotein translocase secY subunit (TC 3.A.5.1.1)	37
Protein Metabolism	Protein Export and Secretion	General secretory pathway (Sec-SRP) complex (TC 3.A.5.1.1)	Signal recognition particle receptor protein FtsY (=alpha subunit) (TC 3.A.5.1.1)	22
Protein Metabolism	Protein Export and Secretion	General secretory pathway (Sec-SRP) complex (TC 3.A.5.1.1)	Signal recognition particle, subunit Ffh SRP54 (TC 3.A.5.1.1)	18
Protein Metabolism	Protein Export and Secretion	General secretory pathway (Sec-SRP) complex (TC 3.A.5.1.1)	Cell division transporter, ATP-binding protein ftsE (TC 3.A.5.1.1)	12
Protein Metabolism	Protein Export and Secretion	General secretory pathway (Sec-SRP) complex (TC 3.A.5.1.1)	Protein-export membrane protein secD (TC 3.A.5.1.1)	11
Protein Metabolism	Protein Export and Secretion	General secretory pathway (Sec-SRP) complex (TC 3.A.5.1.1)	Protein-export membrane protein secF (TC 3.A.5.1.1)	9
Protein Metabolism	Protein Export and Secretion	General secretory pathway (Sec-SRP) complex (TC 3.A.5.1.1)	Preprotein translocase subunit YajC (TC 3.A.5.1.1)	3
Protein Metabolism	Protein Export and Secretion	General secretory pathway (Sec-SRP) complex (TC 3.A.5.1.1)	Preprotein translocase subunit SecG (TC 3.A.5.1.1)	3
Protein Metabolism	Protein Export and Secretion	General secretory pathway (Sec-SRP) complex (TC 3.A.5.1.1)	Protein export cytoplasm chaperone protein (SecB, maintains protein to be exported in unfolded state)	2
Protein Metabolism	Protein Folding	GroEL GroES	Heat shock protein 60 family chaperone GroEL	49
Protein Metabolism	Protein Folding	GroEL GroES	Heat shock protein 60 family co-chaperone GroES	4
Protein Metabolism	Protein Processing and Modification	Protein Acetylation and Deacetylation in Bacteria	Acetyl-coenzyme A synthetase (EC 6.2.1.1)	9
Protein Metabolism	Selenoproteins	Glycine reductase, sarcosine reductase and betaine reductase	Thioredoxin	5
Protein Metabolism	Selenoproteins	Glycine reductase, sarcosine reductase and betaine reductase	Thioredoxin reductase (EC 1.8.1.9)	2
Protein Metabolism	Selenoproteins	Selenocysteine metabolism	Selenocysteine-specific translation elongation factor	4
Protein Metabolism	Selenoproteins	Selenocysteine metabolism	Selenide,water dikinase (EC 2.7.9.3)	4
Protein Metabolism	Selenoproteins	Selenocysteine metabolism	selenocysteine-containing	2
Respiration	ATP synthases	F0F1-type ATP synthase	ATP synthase beta chain (EC 3.6.3.14)	42
Respiration	ATP synthases	F0F1-type ATP synthase	ATP synthase alpha chain (EC 3.6.3.14)	38
Respiration	ATP synthases	F0F1-type ATP synthase	ATP synthase A chain (EC 3.6.3.14)	7
Respiration	ATP synthases	F0F1-type ATP synthase	ATP synthase gamma chain (EC 3.6.3.14)	4
Respiration	ATP synthases	F0F1-type ATP synthase	ATP synthase B chain (EC 3.6.3.14)	4
Respiration	ATP synthases	F0F1-type ATP synthase	ATP synthase C chain (EC 3.6.3.14)	2
Respiration	ATP synthases	F0F1-type ATP synthase	ATP synthase delta chain (EC 3.6.3.14)	2
Respiration	ATP synthases	V-Type ATP synthase	V-type ATP synthase subunit B (EC 3.6.3.14)	3
Respiration	ATP synthases	V-Type ATP synthase	V-type ATP synthase subunit A (EC 3.6.3.14)	2
Respiration	Electron accepting reactions	Anaerobic respiratory reductases	Acyl-CoA dehydrogenase, short-chain specific (EC 1.3.99.2)	7
Respiration	Electron accepting reactions	Anaerobic respiratory reductases	Adenylylsulphate reductase alpha-subunit (EC 1.8.99.2)	7
Respiration	Electron accepting reactions	Anaerobic respiratory reductases	Anaerobic dimethyl sulfoxide reductase chain A (EC 1.8.99.-)	6
Respiration	Electron accepting reactions	Anaerobic respiratory reductases	heterodisulfide reductase, subunit A/methylviologen reducing hydrogenase, subunit delta	6
Respiration	Electron accepting reactions	Anaerobic respiratory reductases	CoB--CoM heterodisulfide reductase subunit A (EC 1.8.98.1)	4
Respiration	Electron accepting reactions	Anaerobic respiratory reductases	Anaerobic dimethyl sulfoxide reductase chain B (EC 1.8.99.-)	4
Respiration	Electron accepting reactions	Anaerobic respiratory reductases	Adenylylsulphate reductase beta-subunit (EC 1.8.99.2)	3
Respiration	Electron accepting reactions	Anaerobic respiratory reductases	Ferredoxin reductase	2
Respiration	Electron accepting reactions	Anaerobic respiratory reductases	heterodisulfide reductase, subunit E, putative	2
Respiration	Electron accepting reactions	Anaerobic respiratory reductases	Anaerobic sulfite reductase subunit A	2
Respiration	Electron accepting reactions	Anaerobic respiratory reductases	Sulfite reductase alpha subunit (EC 1.8.99.1)	2
Respiration	Electron accepting reactions	Anaerobic respiratory reductases	Arsenate reductase (EC 1.20.4.1)	2
Respiration	Electron accepting reactions	Anaerobic respiratory reductases	Thiosulfate reductase precursor (EC 1.-.-.-)	1
Respiration	Electron accepting reactions	Anaerobic respiratory reductases	Flavodoxin reductases (ferredoxin-NADPH reductases) family 1	1
Respiration	Electron accepting reactions	Anaerobic respiratory reductases	Heterodisulfide reductase, subunit A	1
Respiration	Electron accepting reactions	Anaerobic respiratory reductases	Sulfite reductase beta subunit (EC 1.8.99.1)	1
Respiration	Electron accepting reactions	Anaerobic respiratory reductases	Anaerobic sulfite reductase subunit B	1
Respiration	Electron accepting reactions	Denitrification	Nitric-oxide reductase subunit B (EC 1.7.99.7)	8
Respiration	Electron accepting reactions	Denitrification	Nitrous-oxide reductase (EC 1.7.99.6)	7
Respiration	Electron accepting reactions	Denitrification	Nitric oxide reductase activation protein NorQ	6
Respiration	Electron accepting reactions	Denitrification	Nitric-oxide reductase (EC 1.7.99.7), quinol-dependent	5
Respiration	Electron accepting reactions	Denitrification	Cytochrome cd1 nitrite reductase (EC:1.7.2.1)	3
Respiration	Electron accepting reactions	Denitrification	Nitrous oxide reductase maturation protein NosR	3
Respiration	Electron accepting reactions	Denitrification	Nitric oxide reductase activation protein NorD	2
Respiration	Electron accepting reactions	Denitrification	Nitric-oxide reductase subunit C (EC 1.7.99.7)	2
Respiration	Electron accepting reactions	Terminal cytochrome C oxidases	Cytochrome c oxidase subunit CcoN (EC 1.9.3.1)	49
Respiration	Electron accepting reactions	Terminal cytochrome C oxidases	Cytochrome c oxidase polypeptide I (EC 1.9.3.1)	29
Respiration	Electron accepting reactions	Terminal cytochrome C oxidases	FixG-related protein	12
Respiration	Electron accepting reactions	Terminal cytochrome C oxidases	Cytochrome c oxidase polypeptide III (EC 1.9.3.1)	8
Respiration	Electron accepting reactions	Terminal cytochrome C oxidases	Cytochrome c oxidase subunit CcoO (EC 1.9.3.1)	7
Respiration	Electron accepting reactions	Terminal cytochrome C oxidases	Cytochrome c oxidase polypeptide II (EC 1.9.3.1)	4
Respiration	Electron accepting reactions	Terminal cytochrome C oxidases	Cytochrome c oxidase subunit CcoS (EC 1.9.3.1)	3
Respiration	Electron accepting reactions	Terminal cytochrome C oxidases	Cytochrome c oxidase subunit CcoP (EC 1.9.3.1)	3
Respiration	Electron accepting reactions	Terminal cytochrome C oxidases	membrane c-type cytochrome cy	2
Respiration	Electron accepting reactions	Terminal cytochrome C oxidases	Alternative cytochrome c oxidase polypeptide CoxN (EC 1.9.3.1)	2
Respiration	Electron accepting reactions	Terminal cytochrome C oxidases	quinol oxidase polypeptide I QoxB (EC:1.9.3.-)	2
Respiration	Electron accepting reactions	Terminal cytochrome C oxidases	Cytochrome c oxidase subunit CcoQ (EC 1.9.3.1)	1
Respiration	Electron accepting reactions	Terminal cytochrome oxidases	Cytochrome d ubiquinol oxidase subunit I (EC 1.10.3.-)	18
Respiration	Electron accepting reactions	Terminal cytochrome oxidases	putative Cytochrome bd2, subunit I	8
Respiration	Electron accepting reactions	Terminal cytochrome oxidases	Cytochrome O ubiquinol oxidase subunit II (EC 1.10.3.-)	6
Respiration	Electron accepting reactions	Terminal cytochrome oxidases	Cytochrome d ubiquinol oxidase subunit II (EC 1.10.3.-)	5
Respiration	Electron accepting reactions	Terminal cytochrome oxidases	Cytochrome O ubiquinol oxidase subunit I (EC 1.10.3.-)	5
Respiration	Electron accepting reactions	Terminal cytochrome oxidases	AA3-600 quinol oxidase subunit I	4
Respiration	Electron accepting reactions	Terminal cytochrome oxidases	putative Cytochrome bd2, subunit II	2
Respiration	Electron accepting reactions	Terminal cytochrome oxidases	Cytochrome O ubiquinol oxidase subunit III (EC 1.10.3.-)	2
Respiration	Electron accepting reactions	Terminal cytochrome oxidases	Transport ATP-binding protein cydCD	2
Respiration	Electron accepting reactions	Terminal cytochrome oxidases	Transport ATP-binding protein cydC	1
Respiration	Electron donating reactions	Carbon monoxide dehydrogenases	Carbon monoxide dehydrogenase (EC 1.2.99.2)	1
Respiration	Electron donating reactions	Formate dehydrogenase	Formate dehydrogenase H (EC 1.2.1.2)	1
Respiration	Electron donating reactions	Formate hydrogenase	Formate hydrogenlyase transcriptional activator	17
Respiration	Electron donating reactions	Formate hydrogenase	Hydrogenase-4 transcriptional activator	14
Respiration	Electron donating reactions	Formate hydrogenase	Formate dehydrogenase-O, major subunit (EC 1.2.1.2)	2
Respiration	Electron donating reactions	Hydrogenases	Uptake hydrogenase large subunit (EC 1.12.99.6)	19
Respiration	Electron donating reactions	Hydrogenases	heterodisulfide reductase, subunit A/methylviologen reducing hydrogenase, subunit delta	9
Respiration	Electron donating reactions	Hydrogenases	Fe-S-cluster-containing hydrogenase components 1	7
Respiration	Electron donating reactions	Hydrogenases	NAD-reducing hydrogenase subunit HoxF (EC 1.12.1.2)	6
Respiration	Electron donating reactions	Hydrogenases	Uptake hydrogenase small subunit precursor (EC 1.12.99.6)	3
Respiration	Electron donating reactions	Hydrogenases	Ni,Fe-hydrogenase I large subunit	3
Respiration	Electron donating reactions	Hydrogenases	Ni,Fe-hydrogenase III large subunit	3
Respiration	Electron donating reactions	Hydrogenases	Signal transduction histidine kinase HoxJ (hydrogenase regulation)	2
Respiration	Electron donating reactions	Hydrogenases	NAD-reducing hydrogenase hoxS alpha subunit (EC 1.12.1.2)	2
Respiration	Electron donating reactions	Hydrogenases	NAD-reducing hydrogenase subunit HoxH (EC 1.12.1.2)	2
Respiration	Electron donating reactions	Hydrogenases	Periplasmic [Fe] hydrogenase (EC 1.12.7.2)	2
Respiration	Electron donating reactions	Hydrogenases	Coenzyme F420-reducing hydrogenase, gamma subunit	1
Respiration	Electron donating reactions	Hydrogenases	Ni,Fe-hydrogenase I cytochrome b subunit	1
Respiration	Electron donating reactions	Hydrogenases	Ni,Fe-hydrogenase III small subunit	1
Respiration	Electron donating reactions	Membrane-bound Ni, Fe-hydrogenase	Uptake hydrogenase large subunit (EC 1.12.99.6)	19
Respiration	Electron donating reactions	Membrane-bound Ni, Fe-hydrogenase	Hydrogenase transcriptional regulatory protein hoxA	3
Respiration	Electron donating reactions	Membrane-bound Ni, Fe-hydrogenase	Uptake hydrogenase small subunit precursor (EC 1.12.99.6)	3
Respiration	Electron donating reactions	Membrane-bound Ni, Fe-hydrogenase	Signal transduction histidine kinase HoxJ (hydrogenase regulation)	2
Respiration	Electron donating reactions	Membrane-bound Ni, Fe-hydrogenase	Hydrogenase nickel incorporation protein hypB	1
Respiration	Electron donating reactions	Membrane-bound Ni, Fe-hydrogenase	Ni,Fe-hydrogenase I cytochrome b subunit	1
Respiration	Electron donating reactions	Na(+)-translocating NADH-quinone oxidoreductase and rnf-like group of electron transport complexes	Na(+)-translocating NADH-quinone reductase subunit B (EC 1.6.5.-)	6
Respiration	Electron donating reactions	Na(+)-translocating NADH-quinone oxidoreductase and rnf-like group of electron transport complexes	Electron transport complex protein rnfD	6
Respiration	Electron donating reactions	Na(+)-translocating NADH-quinone oxidoreductase and rnf-like group of electron transport complexes	Na(+)-translocating NADH-quinone reductase subunit F (EC 1.6.5.-)	6
Respiration	Electron donating reactions	Na(+)-translocating NADH-quinone oxidoreductase and rnf-like group of electron transport complexes	Electron transport complex protein rnfA	2
Respiration	Electron donating reactions	Na(+)-translocating NADH-quinone oxidoreductase and rnf-like group of electron transport complexes	Electron transport complex protein rnfB	2
Respiration	Electron donating reactions	Na(+)-translocating NADH-quinone oxidoreductase and rnf-like group of electron transport complexes	Na(+)-translocating NADH-quinone reductase subunit D/E (EC 1.6.5.-)	2
Respiration	Electron donating reactions	Na(+)-translocating NADH-quinone oxidoreductase and rnf-like group of electron transport complexes	Na(+)-translocating NADH-quinone reductase subunit C (EC 1.6.5.-)	1
Respiration	Electron donating reactions	Na(+)-translocating NADH-quinone oxidoreductase and rnf-like group of electron transport complexes	Electron transport complex protein rnfG	1
Respiration	Electron donating reactions	Na(+)-translocating NADH-quinone oxidoreductase and rnf-like group of electron transport complexes	Electron transport complex protein rnfC	1
Respiration	Electron donating reactions	Na(+)-translocating NADH-quinone oxidoreductase and rnf-like group of electron transport complexes	Na(+)-translocating NADH-quinone reductase subunit D (EC 1.6.5.-)	1
Respiration	Electron donating reactions	NiFe hydrogenase maturation	[NiFe] hydrogenase nickel incorporation-associated protein HypB	5
Respiration	Electron donating reactions	NiFe hydrogenase maturation	[NiFe] hydrogenase metallocenter assembly protein HypF	3
Respiration	Electron donating reactions	NiFe hydrogenase maturation	[NiFe] hydrogenase metallocenter assembly protein HypD	3
Respiration	Electron donating reactions	Respiratory Complex I	NADH-ubiquinone oxidoreductase chain L (EC 1.6.5.3)	59
Respiration	Electron donating reactions	Respiratory Complex I	NADH-ubiquinone oxidoreductase chain F (EC 1.6.5.3)	33
Respiration	Electron donating reactions	Respiratory Complex I	NADH-ubiquinone oxidoreductase chain D (EC 1.6.5.3)	33
Respiration	Electron donating reactions	Respiratory Complex I	NADH-ubiquinone oxidoreductase chain M (EC 1.6.5.3)	26
Respiration	Electron donating reactions	Respiratory Complex I	NADH-ubiquinone oxidoreductase chain H (EC 1.6.5.3)	25
Respiration	Electron donating reactions	Respiratory Complex I	NADH-ubiquinone oxidoreductase chain G (EC 1.6.5.3)	24
Respiration	Electron donating reactions	Respiratory Complex I	NADH-ubiquinone oxidoreductase chain B (EC 1.6.5.3)	19
Respiration	Electron donating reactions	Respiratory Complex I	NADH-ubiquinone oxidoreductase chain C (EC 1.6.5.3)	14
Respiration	Electron donating reactions	Respiratory Complex I	NADH-ubiquinone oxidoreductase chain I (EC 1.6.5.3)	13
Respiration	Electron donating reactions	Respiratory Complex I	NADH-ubiquinone oxidoreductase chain N (EC 1.6.5.3)	12
Respiration	Electron donating reactions	Respiratory Complex I	NADH-ubiquinone oxidoreductase chain J (EC 1.6.5.3)	9
Respiration	Electron donating reactions	Respiratory Complex I	NADH-ubiquinone oxidoreductase chain K (EC 1.6.5.3)	8
Respiration	Electron donating reactions	Respiratory Complex I	NADH ubiquinone oxidoreductase chain A (EC 1.6.5.3)	8
Respiration	Electron donating reactions	Respiratory Complex I	NADH-ubiquinone oxidoreductase chain E (EC 1.6.5.3)	5
Respiration	Electron donating reactions	Respiratory Complex I	NADH dehydrogenase I subunit 4, Involved in photosystem-1 cyclic electron flow	4
Respiration	Electron donating reactions	Respiratory Complex I	NAD(P)H-quinone oxidoreductase chain H (EC 1.6.99.2)	3
Respiration	Electron donating reactions	Respiratory Complex I	NADH-quinone oxidoreductase chain C/D (EC 1.6.99.5)	2
Respiration	Electron donating reactions	Respiratory Complex I	NADH dehydrogenase subunit 2	1
Respiration	Electron donating reactions	Respiratory dehydrogenases 1	Acetyl-coenzyme A synthetase (EC 6.2.1.1)	51
Respiration	Electron donating reactions	Respiratory dehydrogenases 1	Carbon monoxide dehydrogenase large chain (EC 1.2.99.2)	17
Respiration	Electron donating reactions	Respiratory dehydrogenases 1	Aerobic-type carbon monoxide dehydrogenase, large subunit CoxL/CutL homologs	12
Respiration	Electron donating reactions	Respiratory dehydrogenases 1	Aerobic glycerol-3-phosphate dehydrogenase (EC 1.1.99.5)	11
Respiration	Electron donating reactions	Respiratory dehydrogenases 1	Carbon monoxide dehydrogenase medium chain (EC 1.2.99.2)	9
Respiration	Electron donating reactions	Respiratory dehydrogenases 1	Aerobic-type carbon monoxide dehydrogenase, small subunit CoxS/CutS homologs	7
Respiration	Electron donating reactions	Respiratory dehydrogenases 1	Glucose-methanol-choline (GMC) oxidoreductase:NAD binding site	7
Respiration	Electron donating reactions	Respiratory dehydrogenases 1	Glycerol-3-phosphate dehydrogenase (EC 1.1.99.5)	6
Respiration	Electron donating reactions	Respiratory dehydrogenases 1	Proline dehydrogenase (EC 1.5.99.8) (Proline oxidase)	6
Respiration	Electron donating reactions	Respiratory dehydrogenases 1	Carbon monoxide dehydrogenase small chain (EC 1.2.99.2)	4
Respiration	Electron donating reactions	Respiratory dehydrogenases 1	NADH dehydrogenase (EC 1.6.99.3)	4
Respiration	Electron donating reactions	Respiratory dehydrogenases 1	D-amino acid dehydrogenase small subunit (EC 1.4.99.1)	3
Respiration	Electron donating reactions	Respiratory dehydrogenases 1	L-lactate dehydrogenase (EC 1.1.2.3)	3
Respiration	Electron donating reactions	Respiratory dehydrogenases 1	Glucose dehydrogenase (EC 1.1.99.17)	3
Respiration	Electron donating reactions	Respiratory dehydrogenases 1	quinoprotein alcohol dehydrogenase	2
Respiration	Electron donating reactions	Respiratory dehydrogenases 1	Methanol dehydrogenase large subunit protein (EC 1.1.99.8)	1
Respiration	Electron donating reactions	Respiratory dehydrogenases 1	Methylamine dehydrogenase heavy chain precursor (EC 1.4.99.3)	1
Respiration	Electron donating reactions	Respiratory dehydrogenases 1	Carbon monoxide dehydrogenase accessory protein cooC (Nickel insertion)	1
Respiration	Electron donating reactions	Succinate dehydrogenase	Succinate dehydrogenase flavoprotein subunit (EC 1.3.99.1)	28
Respiration	Electron donating reactions	Succinate dehydrogenase	Succinate dehydrogenase iron-sulfur protein (EC 1.3.99.1)	10
Respiration	Electron donating reactions	Succinate dehydrogenase	Succinate dehydrogenase cytochrome b-556 subunit	3
Respiration	Soluble electron carries	Soluble cytochromes and functionally related electron carriers	Ferredoxin	6
Respiration	Soluble electron carries	Soluble cytochromes and functionally related electron carriers	Putative diheme cytochrome c-553	2
RNA metabolism	RNA processing and modification	Polyadenylation bacterial	Polyribonucleotide nucleotidyltransferase (EC 2.7.7.8)	37
RNA metabolism	RNA processing and modification	Polyadenylation bacterial	tRNA nucleotidyltransferase (EC 2.7.7.25)	10
RNA metabolism	RNA processing and modification	Polyadenylation bacterial	RNA-binding protein Hfq	4
RNA metabolism	RNA processing and modification	Polyadenylation bacterial	Poly(A) polymerase (EC 2.7.7.19)	3
RNA metabolism	RNA processing and modification	Queuosine-Archaeosine Biosynthesis	Alkyl hydroperoxide reductase subunit C (EC 1.6.4.-)	35
RNA metabolism	RNA processing and modification	Queuosine-Archaeosine Biosynthesis	S-adenosylmethionine:tRNA ribosyltransferase-isomerase (EC 5.-.-.-)	16
RNA metabolism	RNA processing and modification	Queuosine-Archaeosine Biosynthesis	tRNA-guanine transglycosylase (EC 2.4.2.29)	9
RNA metabolism	RNA processing and modification	Queuosine-Archaeosine Biosynthesis	GTP cyclohydrolase I (EC 3.5.4.16) type 2	5
RNA metabolism	RNA processing and modification	Queuosine-Archaeosine Biosynthesis	GTP cyclohydrolase I (EC 3.5.4.16) type 1	4
RNA metabolism	RNA processing and modification	Queuosine-Archaeosine Biosynthesis	Queuosine Biosynthesis QueC ATPase	4
RNA metabolism	RNA processing and modification	Queuosine-Archaeosine Biosynthesis	NADPH dependent preQ0 reductase	3
RNA metabolism	RNA processing and modification	Queuosine-Archaeosine Biosynthesis	6-pyruvoyl tetrahydrobiopterin synthase (EC 4.2.3.12)	3
RNA metabolism	RNA processing and modification	Queuosine-Archaeosine Biosynthesis	archaeosine tRNA-ribosyltransferase (EC 2.4.2.-) type 2	2
RNA metabolism	RNA processing and modification	tRNA processing	tRNA pseudouridine synthase A (EC 4.2.1.70)	18
RNA metabolism	RNA processing and modification	tRNA processing	tRNA-i(6)A37 methylthiotransferase	15
RNA metabolism	RNA processing and modification	tRNA processing	tRNA (5-methylaminomethyl-2-thiouridylate)-methyltransferase (EC 2.1.1.61)	15
RNA metabolism	RNA processing and modification	tRNA processing	tRNA pseudouridine 55 synthase (EC 4.2.1.70)	11
RNA metabolism	RNA processing and modification	tRNA processing	tRNA nucleotidyltransferase (EC 2.7.7.25)	10
RNA metabolism	RNA processing and modification	tRNA processing	tRNA (guanine-N1)-methyltransferase (EC 2.1.1.31)	9
RNA metabolism	RNA processing and modification	tRNA processing	Ribonuclease PH (EC 2.7.7.56)	6
RNA metabolism	RNA processing and modification	tRNA processing	Poly(A) polymerase (EC 2.7.7.19)	3
RNA metabolism	RNA processing and modification	tRNA processing	Ribonuclease BN (EC 3.1.-.-)	2
RNA metabolism	RNA processing and modification	tRNA processing	tRNA(m7G46)-methyltransferase (EC 2.1.1.33)	2
RNA metabolism	RNA processing and modification	tRNA processing	tRNA delta(2)-isopentenylpyrophosphate transferase (EC 2.5.1.8)	2
RNA metabolism	RNA processing and modification	tRNA processing	Ribonuclease T (EC 3.1.13.-)	1
RNA metabolism		RNA polymerase bacterial	DNA-directed RNA polymerase beta' subunit (EC 2.7.7.6)	45
RNA metabolism		RNA polymerase bacterial	DNA-directed RNA polymerase beta subunit (EC 2.7.7.6)	42
RNA metabolism		RNA polymerase bacterial	DNA-directed RNA polymerase alpha subunit (EC 2.7.7.6)	20
RNA metabolism		RNA polymerase bacterial	DNA-directed RNA polymerase omega subunit (EC 2.7.7.6)	1
RNA metabolism		Transcription factors bacterial	Transcription termination factor Rho	40
RNA metabolism		Transcription factors bacterial	Transcription-repair coupling factor	39
RNA metabolism		Transcription factors bacterial	RNA polymerase sigma factor RpoD	36
RNA metabolism		Transcription factors bacterial	Transcription termination protein NusA	14
RNA metabolism		Transcription factors bacterial	RNA polymerase sigma factor RpoH	14
RNA metabolism		Transcription factors bacterial	Transcription antitermination protein NusG	10
RNA metabolism		Transcription factors bacterial	Serine protease precursor MucD/AlgY associated with sigma factor RpoE	6
RNA metabolism		Transcription factors bacterial	RNA polymerase sigma factor RpoS	5
RNA metabolism		Transcription factors bacterial	RNA polymerase principal sigma factor HrdA	5
RNA metabolism		Transcription factors bacterial	RNA polymerase sigma factor for flagellar operon	4
RNA metabolism		Transcription factors bacterial	RNA polymerase sigma-54 factor rpoN	4
RNA metabolism		Transcription factors bacterial	RNA polymerase sigma factor RpoH-related protein	4
RNA metabolism		Transcription factors bacterial	RNA polymerase sigma factor SigB	3
RNA metabolism		Transcription factors bacterial	RNA polymerase sigma factor RpoE	3
RNA metabolism		Transcription factors bacterial	Transcription elongation factor GreB	2
RNA metabolism		Transcription factors bacterial	Transcription elongation factor GreA	2
RNA metabolism		Transcription factors bacterial	RNA polymerase principal sigma factor HrdD	1
RNA metabolism		Transcription factors bacterial	COG0779: clustered with transcription termination protein NusA	1
RNA metabolism		Transcription factors cyanobacterial RpoD-like sigma factors	RNA polymerase sigma factor RpoD	3
RNA metabolism		Transcription factors cyanobacterial RpoD-like sigma factors	Cyanobacteria-specific RpoD-like sigma factor, type-2	1
RNA metabolism		tRNA aminoacylation	Isoleucyl-tRNA synthetase (EC 6.1.1.5)	51
RNA metabolism		tRNA aminoacylation	Valyl-tRNA synthetase (EC 6.1.1.9)	38
RNA metabolism		tRNA aminoacylation	Alanyl-tRNA synthetase (EC 6.1.1.7)	38
RNA metabolism		tRNA aminoacylation	Methionyl-tRNA synthetase (EC 6.1.1.10)	36
RNA metabolism		tRNA aminoacylation	Threonyl-tRNA synthetase (EC 6.1.1.3)	35
RNA metabolism		tRNA aminoacylation	Leucyl-tRNA synthetase (EC 6.1.1.4)	34
RNA metabolism		tRNA aminoacylation	Glutaminyl-tRNA synthetase (EC 6.1.1.18)	32
RNA metabolism		tRNA aminoacylation	Cysteinyl-tRNA synthetase (EC 6.1.1.16)	30
RNA metabolism		tRNA aminoacylation	Seryl-tRNA synthetase (EC 6.1.1.11)	28
RNA metabolism		tRNA aminoacylation	Lysyl-tRNA synthetase (class II) (EC 6.1.1.6)	24
RNA metabolism		tRNA aminoacylation	Prolyl-tRNA synthetase (EC 6.1.1.15)	22
RNA metabolism		tRNA aminoacylation	Glycyl-tRNA synthetase alpha chain (EC 6.1.1.14)	22
RNA metabolism		tRNA aminoacylation	Arginyl-tRNA synthetase (EC 6.1.1.19)	21
RNA metabolism		tRNA aminoacylation	Aspartyl-tRNA synthetase (EC 6.1.1.12)	19
RNA metabolism		tRNA aminoacylation	Glycyl-tRNA synthetase (EC 6.1.1.14)	18
RNA metabolism		tRNA aminoacylation	Tyrosyl-tRNA synthetase (EC 6.1.1.1)	16
RNA metabolism		tRNA aminoacylation	Phenylalanyl-tRNA synthetase alpha chain (EC 6.1.1.20)	14
RNA metabolism		tRNA aminoacylation	Glutamyl-tRNA synthetase (EC 6.1.1.17)	12
RNA metabolism		tRNA aminoacylation	Asparaginyl-tRNA synthetase (EC 6.1.1.22)	10
RNA metabolism		tRNA aminoacylation	Histidyl-tRNA synthetase (EC 6.1.1.21)	9
RNA metabolism		tRNA aminoacylation	Tryptophanyl-tRNA synthetase (EC 6.1.1.2)	9
RNA metabolism		tRNA aminoacylation	Phenylalanyl-tRNA synthetase beta chain (EC 6.1.1.20)	7
RNA metabolism		tRNA aminoacylation	Lysyl-tRNA synthetase (class I) (EC 6.1.1.6)	5
RNA metabolism		tRNA aminoacylation	Glycyl-tRNA synthetase beta chain (EC 6.1.1.14)	4
Stress response	Detoxification	D-tyrosyl-tRNA(Tyr) deacylase	D-tyrosyl-tRNA(Tyr) deacylase (EC 3.1.-.-)	1
Stress response	Oxidative stress	Glutathione Redox Metabolism	Membrane alanine aminopeptidase N (EC 3.4.11.2)	24
Stress response	Oxidative stress	Glutathione Redox Metabolism	Glutathione reductase (EC 1.8.1.7)	12
Stress response	Oxidative stress	Glutathione Redox Metabolism	Gamma-glutamyltranspeptidase (EC 2.3.2.2)	8
Stress response	Oxidative stress	Glutathione Redox Metabolism	Glutathione-dependent formaldehyde dehydrogenase (EC 1.2.1.1)	7
Stress response	Oxidative stress	Glutathione Redox Metabolism	Tripeptide aminopeptidase (EC EC 3.4.11.4)	6
Stress response	Oxidative stress	Glutathione Redox Metabolism	Glutathione synthetase (EC 6.3.2.3)	5
Stress response	Oxidative stress	Glutathione Redox Metabolism	5-oxoprolinase (EC 3.5.2.9)	4
Stress response	Oxidative stress	Glutathione Redox Metabolism	Glutathione S-transferase, theta (EC 2.5.1.18)	2
Stress response	Oxidative stress	Protection from Reactive Oxygen Species	Catalase (EC 1.11.1.6)	16
Stress response	Oxidative stress	Protection from Reactive Oxygen Species	Superoxide dismutase [Mn] (EC 1.15.1.1)	14
Stress response	Oxidative stress	Protection from Reactive Oxygen Species	Superoxide dismutase [Fe] (EC 1.15.1.1)	9
Stress response	Starvation response	ppGpp biosynthesis	GTP pyrophosphokinase (EC 2.7.6.5)	36
Stress response	Starvation response	ppGpp biosynthesis	Guanosine-3',5'-bis(diphosphate) 3'-pyrophosphohydrolase (EC 3.1.7.2)	33
Sulfur Metabolism	Inorganic sulfur assimilation	Inorganic Sulfur Assimilation	Sulfate and thiosulfate import ATP-binding protein cysA (EC 3.6.3.25)	7
Sulfur Metabolism	Inorganic sulfur assimilation	Inorganic Sulfur Assimilation	Sulfate and thiosulfate binding protein cysP	5
Sulfur Metabolism	Inorganic sulfur assimilation	Inorganic Sulfur Assimilation	Sulfite reductase [NADPH] hemoprotein beta-component (EC 1.8.1.2)	5
Sulfur Metabolism	Inorganic sulfur assimilation	Inorganic Sulfur Assimilation	Sulfate-binding protein sbp	5
Sulfur Metabolism	Inorganic sulfur assimilation	Inorganic Sulfur Assimilation	Sulfate adenylyltransferase subunit 1 (EC 2.7.7.4)	4
Sulfur Metabolism	Inorganic sulfur assimilation	Inorganic Sulfur Assimilation	Sulfate transport system permease protein cysW	1
Sulfur Metabolism	Inorganic sulfur assimilation	Inorganic Sulfur Assimilation	Sulfate transport system permease protein cysT	1
Sulfur Metabolism	Inorganic sulfur assimilation	Sulfate assimilation	O-acetylhomoserine sulfhydrylase (EC 2.5.1.49)	17
Sulfur Metabolism	Inorganic sulfur assimilation	Sulfate assimilation	Sulfite reductase [NADPH] hemoprotein beta-component (EC 1.8.1.2)	12
Sulfur Metabolism	Inorganic sulfur assimilation	Sulfate assimilation	Adenylylsulfate kinase (EC 2.7.1.25)	8
Sulfur Metabolism	Inorganic sulfur assimilation	Sulfate assimilation	Sulfate adenylyltransferase subunit 1 (EC 2.7.7.4)	7
Sulfur Metabolism	Inorganic sulfur assimilation	Sulfate assimilation	Sulfite reductase [NADPH] flavoprotein alpha-component (EC 1.8.1.2)	7
Sulfur Metabolism	Inorganic sulfur assimilation	Sulfate assimilation	Sulfate adenylyltransferase subunit 2 (EC 2.7.7.4)	6
Sulfur Metabolism	Inorganic sulfur assimilation	Sulfate assimilation	Phosphoadenosine phosphosulfate reductase (EC 1.8.4.8)	4
Sulfur Metabolism	Inorganic sulfur assimilation	Sulfate assimilation	Sulfate adenylyltransferase, dissimilatory-type (EC 2.7.7.4)	2
Sulfur Metabolism	Inorganic sulfur assimilation	Sulfate to Sulfide	Sulfate and thiosulfate import ATP-binding protein cysA (EC 3.6.3.25)	9
Sulfur Metabolism	Inorganic sulfur assimilation	Sulfate to Sulfide	Sulfate permease	9
Sulfur Metabolism	Inorganic sulfur assimilation	Sulfate to Sulfide	Sulfate and thiosulfate binding protein cysP	6
Sulfur Metabolism	Inorganic sulfur assimilation	Sulfate to Sulfide	Sulfate-binding protein sbp	6
Sulfur Metabolism	Inorganic sulfur assimilation	Sulfate to Sulfide	Adenylylsulfate kinase (EC 2.7.1.25)	5
Sulfur Metabolism	Inorganic sulfur assimilation	Sulfate to Sulfide	Sulfate adenylyltransferase subunit 1 (EC 2.7.7.4)	4
Sulfur Metabolism	Inorganic sulfur assimilation	Sulfate to Sulfide	3'-Phosphoadenosine 5'-phosphosulfate (PAPS) 3'-phosphatase	3
Sulfur Metabolism	Inorganic sulfur assimilation	Sulfate to Sulfide	Sulfate transport system permease protein cysW	3
Sulfur Metabolism	Inorganic sulfur assimilation	Sulfate to Sulfide	Sulfate adenylyltransferase subunit 2 (EC 2.7.7.4)	2
Sulfur Metabolism	Organic sulfur assimilation	Alkanesulfonates Utilization	Alkanesulfonates-binding protein	2
Sulfur Metabolism	Organic sulfur assimilation	Alkanesulfonates Utilization	Alkanesulfonates transport system permease protein	1
Virulence	Adhesion and colonization factors	Mannose-sensitive hemagglutinin type 4 pilus	MSHA biogenesis protein MshE	8
Virulence	Adhesion and colonization factors	Mannose-sensitive hemagglutinin type 4 pilus	MSHA biogenesis protein MshL	2
Virulence	Adhesion and colonization factors	Mannose-sensitive hemagglutinin type 4 pilus	MSHA pilin protein MshA	1
Virulence	Detection	MLST	Acetyl-CoA acetyltransferase (EC 2.3.1.9)	1
Virulence	Evading host defence	Streptococcal Hyaluronic Acid Capsule	UDP-glucose dehydrogenase (EC 1.1.1.22)	1
Virulence	Invasion and intracellular resistance	Listeria surface proteins: Internalin-like proteins	internalin, putative	1
Virulence	Resistance to Antibiotics	Resistance to fluoroquinolones	DNA gyrase subunit B (EC 5.99.1.3)	66
Virulence	Resistance to Antibiotics	Resistance to fluoroquinolones	DNA gyrase subunit A (EC 5.99.1.3)	50
Virulence	Resistance to Antibiotics	Resistance to fluoroquinolones	Topoisomerase IV subunit B (EC 5.99.1.-)	35
Virulence	Resistance to Antibiotics	Resistance to fluoroquinolones	Topoisomerase IV subunit A (EC 5.99.1.-)	14

## Sheet: Black Sample
Classification I	Classification II	Subsystem	Functional Role	Occurrence
Amino Acids and Derivatives	Alanine, serine, and glycine	Alanine Biosynthesis	Cysteine desulfurase (EC 4.4.1.-)	2
Amino Acids and Derivatives	Alanine, serine, and glycine	Glycine cleavage system	Glycine dehydrogenase [decarboxylating] (glycine cleavage system P protein) (EC 1.4.4.2)	4
Amino Acids and Derivatives	Alanine, serine, and glycine	Glycine cleavage system	Dihydrolipoamide dehydrogenase (EC 1.8.1.4)	3
Amino Acids and Derivatives	Alanine, serine, and glycine	Glycine cleavage system	Aminomethyltransferase (glycine cleavage system T protein) (EC:2.1.2.10)	1
Amino Acids and Derivatives	Alanine, serine, and glycine	Glycine synthesis	Serine hydroxymethyltransferase (EC 2.1.2.1)	2
Amino Acids and Derivatives	Alanine, serine, and glycine	Glycine synthesis	Low-specificity L-threonine aldolase (EC 4.1.2.5)	2
Amino Acids and Derivatives	Alanine, serine, and glycine	Serine Biosynthesis	Phosphoserine aminotransferase (EC 2.6.1.52)	1
Amino Acids and Derivatives	Alanine, serine, and glycine	Serine Biosynthesis	Phosphoserine phosphatase (EC 3.1.3.3)	1
Amino Acids and Derivatives	Alanine, serine, and glycine	Serine Biosynthesis	Serine hydroxymethyltransferase (EC 2.1.2.1)	2
Amino Acids and Derivatives	Arginine; urea cycle, polyamines	Arginine Putrescine and 4-aminobutyrate degradation	Urease accessory protein UreF	3
Amino Acids and Derivatives	Arginine; urea cycle, polyamines	Arginine Putrescine and 4-aminobutyrate degradation	Agmatine deiminase (EC 3.5.3.12)	1
Amino Acids and Derivatives	Arginine; urea cycle, polyamines	Arginine Putrescine and 4-aminobutyrate degradation	Proline dehydrogenase (EC 1.5.99.8) (Proline oxidase)	1
Amino Acids and Derivatives	Arginine; urea cycle, polyamines	Arginine Putrescine and 4-aminobutyrate degradation	Delta-1-pyrroline-5-carboxylate dehydrogenase (EC 1.5.1.12)	1
Amino Acids and Derivatives	Arginine; urea cycle, polyamines	Arginine Putrescine and 4-aminobutyrate degradation	4-aminobutyrate aminotransferase (EC 2.6.1.19)	4
Amino Acids and Derivatives	Arginine; urea cycle, polyamines	Arginine Putrescine and 4-aminobutyrate degradation	Arginine decarboxylase (EC 4.1.1.19)	9
Amino Acids and Derivatives	Arginine; urea cycle, polyamines	Arginine Putrescine and 4-aminobutyrate degradation	Urease accessory protein UreE	7
Amino Acids and Derivatives	Arginine; urea cycle, polyamines	Arginine Putrescine and 4-aminobutyrate degradation	Ornithine aminotransferase (EC 2.6.1.13)	1
Amino Acids and Derivatives	Arginine; urea cycle, polyamines	Arginine Putrescine and 4-aminobutyrate degradation	3-polyprenyl-4-hydroxybenzoate carboxy-lyase (EC 4.1.1.-)	1
Amino Acids and Derivatives	Arginine; urea cycle, polyamines	Arginine Putrescine and 4-aminobutyrate degradation	Ornithine carbamoyltransferase (EC 2.1.3.3)	1
Amino Acids and Derivatives	Arginine; urea cycle, polyamines	Arginine Putrescine and 4-aminobutyrate degradation	Urease alpha subunit (EC 3.5.1.5)	9
Amino Acids and Derivatives	Arginine; urea cycle, polyamines	Polyamine Metabolism	Spermidine Putrescine ABC transporter permease component potC (TC_3.A.1.11.1)	2
Amino Acids and Derivatives	Arginine; urea cycle, polyamines	Polyamine Metabolism	Arginine decarboxylase (EC 4.1.1.19)	9
Amino Acids and Derivatives	Arginine; urea cycle, polyamines	Polyamine Metabolism	Putrescine transport system permease protein potH (TC 3.A.1.11.2)	1
Amino Acids and Derivatives	Arginine; urea cycle, polyamines	Polyamine Metabolism	Spermidine Putrescine ABC transporter permease component potB (TC_3.A.1.11.1)	1
Amino Acids and Derivatives	Arginine; urea cycle, polyamines	Polyamine Metabolism	Ornithine decarboxylase (EC 4.1.1.17)	1
Amino Acids and Derivatives	Arginine; urea cycle, polyamines	Urea decomposition	Urea ABC transporter, permease protein UrtC	6
Amino Acids and Derivatives	Arginine; urea cycle, polyamines	Urea decomposition	Urease alpha subunit (EC 3.5.1.5)	9
Amino Acids and Derivatives	Arginine; urea cycle, polyamines	Urea decomposition	Urease accessory protein UreF	3
Amino Acids and Derivatives	Arginine; urea cycle, polyamines	Urea decomposition	Urea ABC transporter, permease protein UrtB	2
Amino Acids and Derivatives	Arginine; urea cycle, polyamines	Urea decomposition	Urea ABC transporter, ATPase protein UrtD	1
Amino Acids and Derivatives	Arginine; urea cycle, polyamines	Urea decomposition	Urea carboxylase	2
Amino Acids and Derivatives	Arginine; urea cycle, polyamines	Urea decomposition	Urea ABC transporter, urea binding protein	1
Amino Acids and Derivatives	Arginine; urea cycle, polyamines	Urea decomposition	Urease accessory protein UreE	7
Amino Acids and Derivatives	Aromatic amino acids and derivatives	Central meta-cleavage pathway of aromatic compound degradation	2-hydroxymuconic semialdehyde hydrolase (EC 3.7.1.9)	1
Amino Acids and Derivatives	Aromatic amino acids and derivatives	Chorismate Synthesis	3-phosphoshikimate 1-carboxyvinyltransferase (EC 2.5.1.19)	10
Amino Acids and Derivatives	Aromatic amino acids and derivatives	Chorismate Synthesis	Prephenate dehydrogenase (EC 1.3.1.12)	7
Amino Acids and Derivatives	Aromatic amino acids and derivatives	Chorismate Synthesis	Shikimate kinase (EC 2.7.1.71)	1
Amino Acids and Derivatives	Aromatic amino acids and derivatives	Chorismate Synthesis	Shikimate 5-dehydrogenase (EC 1.1.1.25)	1
Amino Acids and Derivatives	Aromatic amino acids and derivatives	Chorismate Synthesis	Phospho-2-dehydro-3-deoxyheptonate aldolase (EC 2.5.1.54)	5
Amino Acids and Derivatives	Aromatic amino acids and derivatives	Chorismate Synthesis	Chorismate mutase (EC 5.4.99.5)	1
Amino Acids and Derivatives	Aromatic amino acids and derivatives	Chorismate Synthesis	3-dehydroquinate synthase (EC 4.2.3.4)	5
Amino Acids and Derivatives	Aromatic amino acids and derivatives	Chorismate Synthesis	Chorismate synthase (EC 4.2.3.5)	2
Amino Acids and Derivatives	Aromatic amino acids and derivatives	Phenylalanine synthesis	Aspartate aminotransferase (EC 2.6.1.1)	6
Amino Acids and Derivatives	Aromatic amino acids and derivatives	Phenylalanine synthesis	Chorismate mutase (EC 5.4.99.5)	1
Amino Acids and Derivatives	Aromatic amino acids and derivatives	Tryptophan synthesis	Tryptophan synthase beta chain like (EC 4.2.1.20)	1
Amino Acids and Derivatives	Aromatic amino acids and derivatives	Tryptophan synthesis	Indole-3-glycerol phosphate synthase (EC 4.1.1.48)	1
Amino Acids and Derivatives	Aromatic amino acids and derivatives	Tryptophan synthesis	Anthranilate synthase, aminase component (EC 4.1.3.27)	2
Amino Acids and Derivatives	Aromatic amino acids and derivatives	Tryptophan synthesis	Tryptophan synthase beta chain (EC 4.2.1.20)	3
Amino Acids and Derivatives	Aromatic amino acids and derivatives	Tyrosine synthesis	Chorismate mutase (EC 5.4.99.5)	1
Amino Acids and Derivatives	Aromatic amino acids and derivatives	Tyrosine synthesis	Aspartate aminotransferase (EC 2.6.1.1)	5
Amino Acids and Derivatives	Aromatic amino acids and derivatives	Tyrosine synthesis	Prephenate dehydrogenase (EC 1.3.1.12)	7
Amino Acids and Derivatives	Branched-chain amino acids	Branched-Chain Amino Acid Biosynthesis	Dihydroxy-acid dehydratase (EC 4.2.1.9)	6
Amino Acids and Derivatives	Branched-chain amino acids	Branched-Chain Amino Acid Biosynthesis	3-isopropylmalate dehydrogenase (EC 1.1.1.85)	3
Amino Acids and Derivatives	Branched-chain amino acids	Branched-Chain Amino Acid Biosynthesis	Acetolactate synthase large subunit (EC 2.2.1.6)	4
Amino Acids and Derivatives	Branched-chain amino acids	Branched-Chain Amino Acid Biosynthesis	2-isopropylmalate synthase (EC 2.3.3.13)	12
Amino Acids and Derivatives	Branched-chain amino acids	Branched-Chain Amino Acid Biosynthesis	Threonine dehydratase (EC 4.3.1.19)	1
Amino Acids and Derivatives	Branched-chain amino acids	Branched-Chain Amino Acid Biosynthesis	3-isopropylmalate dehydratase large subunit (EC 4.2.1.33)	1
Amino Acids and Derivatives	Branched-chain amino acids	Branched-Chain Amino Acid Biosynthesis	Ketol-acid reductoisomerase (EC 1.1.1.86)	3
Amino Acids and Derivatives	Branched-chain amino acids	Branched-Chain Amino Acid Biosynthesis	Branched-chain amino acid aminotransferase (EC 2.6.1.42)	45
Amino Acids and Derivatives	Branched-chain amino acids	HMG CoA Synthesis	Isovaleryl-CoA dehydrogenase (EC 1.3.99.10)	2
Amino Acids and Derivatives	Branched-chain amino acids	HMG CoA Synthesis	Methylcrotonyl-CoA carboxylase biotin-containing subunit (EC 6.4.1.4)	1
Amino Acids and Derivatives	Branched-chain amino acids	Isoleucine degradation	Branched-chain alpha-keto acid dehydrogenase, E1 component, beta subunit (EC 1.2.4.4)	5
Amino Acids and Derivatives	Branched-chain amino acids	Isoleucine degradation	Dihydrolipoamide dehydrogenase (EC 1.8.1.4)	3
Amino Acids and Derivatives	Branched-chain amino acids	Isoleucine degradation	3-hydroxyacyl-CoA dehydrogenase (EC 1.1.1.35)	1
Amino Acids and Derivatives	Branched-chain amino acids	Isoleucine degradation	Branched-chain amino acid aminotransferase (EC 2.6.1.42)	45
Amino Acids and Derivatives	Branched-chain amino acids	Isoleucine degradation	Branched-chain alpha-keto acid dehydrogenase, E1 component, alpha subunit (EC 1.2.4.4)	2
Amino Acids and Derivatives	Branched-chain amino acids	Isoleucine degradation	Acyl-CoA dehydrogenase (EC 1.3.99.3)	1
Amino Acids and Derivatives	Branched-chain amino acids	Isoleucine degradation	Enoyl-CoA hydratase (EC 4.2.1.17)	1
Amino Acids and Derivatives	Branched-chain amino acids	Isoleucine degradation	Acyl-CoA dehydrogenase, short-chain specific (EC 1.3.99.2)	3
Amino Acids and Derivatives	Branched-chain amino acids	Isoleucine degradation	Lipoamide acyltransferase component of branched-chain alpha-keto acid dehydrogenase complex (EC 2.3.1.-)	2
Amino Acids and Derivatives	Branched-chain amino acids	Leucine Biosynthesis v2	3-isopropylmalate dehydrogenase (EC 1.1.1.85)	3
Amino Acids and Derivatives	Branched-chain amino acids	Leucine Biosynthesis v2	3-isopropylmalate dehydratase large subunit (EC 4.2.1.33)	1
Amino Acids and Derivatives	Branched-chain amino acids	Leucine Biosynthesis v2	2-isopropylmalate synthase (EC 2.3.3.13)	12
Amino Acids and Derivatives	Branched-chain amino acids	Leucine Biosynthesis v2	Branched-chain amino acid aminotransferase (EC 2.6.1.42)	44
Amino Acids and Derivatives	Branched-chain amino acids	Leucine Degradation and HMG-CoA Metabolism	2-oxoisovalerate dehydrogenase beta subunit (EC 1.2.4.4)	1
Amino Acids and Derivatives	Branched-chain amino acids	Leucine Degradation and HMG-CoA Metabolism	Methylcrotonyl-CoA carboxylase biotin-containing subunit (EC 6.4.1.4)	1
Amino Acids and Derivatives	Branched-chain amino acids	Leucine Degradation and HMG-CoA Metabolism	Branched-chain amino acid aminotransferase (EC 2.6.1.42)	40
Amino Acids and Derivatives	Branched-chain amino acids	Leucine Degradation and HMG-CoA Metabolism	Isovaleryl-CoA dehydrogenase (EC 1.3.99.10)	1
Amino Acids and Derivatives	Branched-chain amino acids	Leucine Degradation and HMG-CoA Metabolism	Succinyl-CoA:3-ketoacid-coenzyme A transferase subunit B (EC 2.8.3.5)	1
Amino Acids and Derivatives	Branched-chain amino acids	Leucine Degradation and HMG-CoA Metabolism	Succinyl-CoA:3-ketoacid-coenzyme A transferase subunit A (EC 2.8.3.5)	1
Amino Acids and Derivatives	Branched-chain amino acids	Valine Biosynthesis	Acetolactate synthase large subunit (EC 2.2.1.6)	2
Amino Acids and Derivatives	Branched-chain amino acids	Valine degradation	Branched-chain alpha-keto acid dehydrogenase, E1 component, alpha subunit (EC 1.2.4.4)	2
Amino Acids and Derivatives	Branched-chain amino acids	Valine degradation	Acyl-CoA dehydrogenase, short-chain specific (EC 1.3.99.2)	3
Amino Acids and Derivatives	Branched-chain amino acids	Valine degradation	Branched-chain amino acid aminotransferase (EC 2.6.1.42)	45
Amino Acids and Derivatives	Branched-chain amino acids	Valine degradation	Branched-chain alpha-keto acid dehydrogenase, E1 component, beta subunit (EC 1.2.4.4)	5
Amino Acids and Derivatives	Branched-chain amino acids	Valine degradation	Dihydrolipoamide dehydrogenase (EC 1.8.1.4)	3
Amino Acids and Derivatives	Branched-chain amino acids	Valine degradation	Lipoamide acyltransferase component of branched-chain alpha-keto acid dehydrogenase complex (EC 2.3.1.-)	2
Amino Acids and Derivatives	Branched-chain amino acids	Valine degradation	Enoyl-CoA hydratase (EC 4.2.1.17)	1
Amino Acids and Derivatives	Branched-chain amino acids	Valine degradation	Acyl-CoA dehydrogenase (EC 1.3.99.3)	1
Amino Acids and Derivatives	Branched-chain amino acids	Valine degradation	3-hydroxyacyl-CoA dehydrogenase (EC 1.1.1.35)	1
Amino Acids and Derivatives	Glutamine, glutamate, aspartate, asparagine; ammonia assimilation	Asp-Glu-tRNA(Asn-Gln) transamidation	Glutaminyl-tRNA synthetase (EC 6.1.1.18)	2
Amino Acids and Derivatives	Glutamine, glutamate, aspartate, asparagine; ammonia assimilation	Asp-Glu-tRNA(Asn-Gln) transamidation	Glutamyl-tRNA synthetase (EC 6.1.1.17)	3
Amino Acids and Derivatives	Glutamine, glutamate, aspartate, asparagine; ammonia assimilation	Asp-Glu-tRNA(Asn-Gln) transamidation	Aspartyl-tRNA(Asn) amidotransferase subunit A (EC 6.3.5.-)	1
Amino Acids and Derivatives	Glutamine, glutamate, aspartate, asparagine; ammonia assimilation	Asp-Glu-tRNA(Asn-Gln) transamidation	Aspartyl-tRNA(Asn) synthetase	1
Amino Acids and Derivatives	Glutamine, glutamate, aspartate, asparagine; ammonia assimilation	Asp-Glu-tRNA(Asn-Gln) transamidation	Glutamyl-tRNA(Gln) synthetase	3
Amino Acids and Derivatives	Glutamine, glutamate, aspartate, asparagine; ammonia assimilation	Asp-Glu-tRNA(Asn-Gln) transamidation	Glutamyl-tRNA(Gln) amidotransferase subunit A (EC 6.3.5.-)	1
Amino Acids and Derivatives	Glutamine, glutamate, aspartate, asparagine; ammonia assimilation	Asp-Glu-tRNA(Asn-Gln) transamidation	Aspartyl-tRNA synthetase (EC 6.1.1.12)	1
Amino Acids and Derivatives	Glutamine, glutamate, aspartate, asparagine; ammonia assimilation	Asp-Glu-tRNA(Asn-Gln) transamidation	Asparaginyl-tRNA synthetase (EC 6.1.1.22)	1
Amino Acids and Derivatives	Glutamine, glutamate, aspartate, asparagine; ammonia assimilation	Glutamate biosynthesis	Glutamate synthase [NADPH] small chain (EC 1.4.1.13)	5
Amino Acids and Derivatives	Glutamine, glutamate, aspartate, asparagine; ammonia assimilation	Glutamate biosynthesis	Glutamate synthase [NADPH] large chain (EC 1.4.1.13)	13
Amino Acids and Derivatives	Glutamine, glutamate, aspartate, asparagine; ammonia assimilation	Glutamate, aspartate and asparagine biosynthisis	Ferredoxin-dependent glutamate synthase (EC 1.4.7.1)	1
Amino Acids and Derivatives	Glutamine, glutamate, aspartate, asparagine; ammonia assimilation	Glutamate, aspartate and asparagine biosynthisis	Glutamate synthase [NADPH] small chain (EC 1.4.1.13)	5
Amino Acids and Derivatives	Glutamine, glutamate, aspartate, asparagine; ammonia assimilation	Glutamate, aspartate and asparagine biosynthisis	Glutamate synthase [NADPH] large chain (EC 1.4.1.13)	13
Amino Acids and Derivatives	Glutamine, glutamate, aspartate, asparagine; ammonia assimilation	Glutamate, aspartate and asparagine biosynthisis	Aspartate ammonia-lyase (EC 4.3.1.1)	2
Amino Acids and Derivatives	Glutamine, glutamate, aspartate, asparagine; ammonia assimilation	Glutamate, aspartate and asparagine biosynthisis	Aspartate aminotransferase (EC 2.6.1.1)	6
Amino Acids and Derivatives	Histidine	Histidine Biosynthesis	Phosphoribosyl-ATP pyrophosphatase (EC 3.6.1.31)	1
Amino Acids and Derivatives	Histidine	Histidine Biosynthesis	Phosphoribosyl-AMP cyclohydrolase (EC 3.5.4.19)	1
Amino Acids and Derivatives	Histidine	Histidine Biosynthesis	Histidinol-phosphatase (EC 3.1.3.15)	1
Amino Acids and Derivatives	Histidine	Histidine Biosynthesis	Imidazole glycerol phosphate synthase cyclase subunit (EC 4.1.3.-)	2
Amino Acids and Derivatives	Histidine	Histidine Biosynthesis	Histidinol-phosphate aminotransferase (EC 2.6.1.9)	1
Amino Acids and Derivatives	Histidine	Histidine Degradation	Urocanate hydratase (EC 4.2.1.49)	7
Amino Acids and Derivatives	Lysine, threonine, methionine, and cysteine	cysteine biosynthesis	Sulfate transport system permease protein cysT	1
Amino Acids and Derivatives	Lysine, threonine, methionine, and cysteine	cysteine biosynthesis	Cysteinyl-tRNA synthetase (EC 6.1.1.16)	2
Amino Acids and Derivatives	Lysine, threonine, methionine, and cysteine	cysteine biosynthesis	Sulfate and thiosulfate binding protein cysP	1
Amino Acids and Derivatives	Lysine, threonine, methionine, and cysteine	Lysine Biosynthesis DAP Pathway	Diaminopimelate epimerase alternative form predicted for S.aureus (EC 5.1.1.7)	1
Amino Acids and Derivatives	Lysine, threonine, methionine, and cysteine	Lysine Biosynthesis DAP Pathway	Diaminopimelate decarboxylase (EC 4.1.1.20)	1
Amino Acids and Derivatives	Lysine, threonine, methionine, and cysteine	Lysine Biosynthesis DAP Pathway	N-acetyl-L,L-diaminopimelate deacetylase (EC 3.5.1.47)	3
Amino Acids and Derivatives	Lysine, threonine, methionine, and cysteine	Lysine Biosynthesis DAP Pathway	N-succinyl-L,L-diaminopimelate aminotransferase alternative (EC 2.6.1.17)	1
Amino Acids and Derivatives	Lysine, threonine, methionine, and cysteine	Lysine Biosynthesis DAP Pathway	Dihydrodipicolinate synthase (EC 4.2.1.52)	2
Amino Acids and Derivatives	Lysine, threonine, methionine, and cysteine	Methionine Biosynthesis	Homoserine dehydrogenase (EC 1.1.1.3)	2
Amino Acids and Derivatives	Lysine, threonine, methionine, and cysteine	Methionine Biosynthesis	S-adenosylmethionine synthetase (EC 2.5.1.6)	2
Amino Acids and Derivatives	Lysine, threonine, methionine, and cysteine	Methionine Biosynthesis	O-succinylhomoserine sulfhydrylase (EC 4.2.99.9)	2
Amino Acids and Derivatives	Lysine, threonine, methionine, and cysteine	Methionine Biosynthesis	Cystathionine beta-synthase (EC 4.2.1.22)	1
Amino Acids and Derivatives	Lysine, threonine, methionine, and cysteine	Methionine Biosynthesis	5-methyltetrahydrofolate--homocysteine methyltransferase (EC 2.1.1.13)	2
Amino Acids and Derivatives	Lysine, threonine, methionine, and cysteine	Methionine Biosynthesis	Cystathionine gamma-synthase (EC 2.5.1.48)	1
Amino Acids and Derivatives	Lysine, threonine, methionine, and cysteine	Methionine Biosynthesis	Homoserine kinase (EC 2.7.1.39)	4
Amino Acids and Derivatives	Lysine, threonine, methionine, and cysteine	Methionine Biosynthesis	Homoserine O-acetyltransferase (EC 2.3.1.31)	2
Amino Acids and Derivatives	Lysine, threonine, methionine, and cysteine	Methionine Biosynthesis	O-acetylhomoserine sulfhydrylase (EC 4.2.99.10)	2
Amino Acids and Derivatives	Lysine, threonine, methionine, and cysteine	Methionine Biosynthesis	Methionine ABC transporter ATP-binding protein	1
Amino Acids and Derivatives	Lysine, threonine, methionine, and cysteine	Methionine Biosynthesis	Methionine ABC transporter substrate-binding protein	1
Amino Acids and Derivatives	Lysine, threonine, methionine, and cysteine	Methionine Biosynthesis	5-methyltetrahydropteroyltriglutamate--homocysteine methyltransferase (EC 2.1.1.14)	8
Amino Acids and Derivatives	Lysine, threonine, methionine, and cysteine	Methionine Biosynthesis	Adenosylhomocysteinase (EC 3.3.1.1)	4
Amino Acids and Derivatives	Lysine, threonine, methionine, and cysteine	Methionine Salvage	Methylthioribose-1-phosphate isomerase (EC 5.3.1.23)	1
Amino Acids and Derivatives	Lysine, threonine, methionine, and cysteine	Methionine Salvage	5-methylthioribose kinase (EC 2.7.1.100)	2
Amino Acids and Derivatives	Lysine, threonine, methionine, and cysteine	Methionine Salvage	Branched-chain amino acid aminotransferase (EC 2.6.1.42)	44
Amino Acids and Derivatives	Lysine, threonine, methionine, and cysteine	Threonine synthesis	Homoserine kinase (EC 2.7.1.39)	4
Amino Acids and Derivatives	Lysine, threonine, methionine, and cysteine	Threonine synthesis	Threonine synthase (EC 4.2.3.1)	3
Amino Acids and Derivatives	Lysine, threonine, methionine, and cysteine	Threonine synthesis	Homoserine dehydrogenase (EC 1.1.1.3)	2
Amino Acids and Derivatives	Proline and 4-hydroxyproline	Proline Catabolism	Proline,Na+ Cotransport	1
Amino Acids and Derivatives	Proline and 4-hydroxyproline	Proline Synthesis	Glutamate 5-kinase (EC 2.7.2.11)	1
Carbohydrates	Aminosugars	N-Acetyl-D-Glucosamine Utilization	PTS system, N-acetylglucosamine-specific IIBC component (EC 2.7.1.69)	1
Carbohydrates	Aminosugars	N-Acetyl-D-Glucosamine Utilization	N-acetylglucosamine-6-phosphate deacetylase (EC 3.5.1.25)	2
Carbohydrates	Aminosugars	UDP-N-acetylmuramate from Fructose-6-phosphate Biosynthesis	UDP-N-acetylglucosamine 1-carboxyvinyltransferase (EC 2.5.1.7)	1
Carbohydrates	Aminosugars	UDP-N-acetylmuramate from Fructose-6-phosphate Biosynthesis	Glucosamine-1-phosphate N-acetyltransferase (EC 2.3.1.157)	1
Carbohydrates	Aminosugars	UDP-N-acetylmuramate from Fructose-6-phosphate Biosynthesis	Phosphoglucosamine mutase (EC 5.4.2.10)	1
Carbohydrates	Aminosugars	UDP-N-acetylmuramate from Fructose-6-phosphate Biosynthesis	N-acetylglucosamine-1-phosphate uridyltransferase (EC 2.7.7.23)	1
Carbohydrates	Aminosugars	UDP-N-acetylmuramate from Fructose-6-phosphate Biosynthesis	Glucosamine--fructose-6-phosphate aminotransferase [isomerizing] (EC 2.6.1.16)	5
Carbohydrates	Central carbohydrate metabolism	Acetogenesis from Pyruvate	Dihydrolipoamide dehydrogenase (EC 1.8.1.4)	2
Carbohydrates	Central carbohydrate metabolism	Acetogenesis from Pyruvate	Phosphate acetyltransferase (EC 2.3.1.8)	1
Carbohydrates	Central carbohydrate metabolism	Acetogenesis from Pyruvate	Acetaldehyde dehydrogenase (EC 1.2.1.10)	2
Carbohydrates	Central carbohydrate metabolism	Acetogenesis from Pyruvate	Acetate kinase (EC 2.7.2.1)	1
Carbohydrates	Central carbohydrate metabolism	Embden-Meyerhof and Gluconeogenesis	Glucose-6-phosphate isomerase (EC 5.3.1.9)	4
Carbohydrates	Central carbohydrate metabolism	Embden-Meyerhof and Gluconeogenesis	2,3-bisphosphoglycerate-independent phosphoglycerate mutase (EC 5.4.2.1)	4
Carbohydrates	Central carbohydrate metabolism	Embden-Meyerhof and Gluconeogenesis	Polyphosphate glucokinase (EC 2.7.1.63)	2
Carbohydrates	Central carbohydrate metabolism	Embden-Meyerhof and Gluconeogenesis	Phosphoglycerate kinase (EC 2.7.2.3)	2
Carbohydrates	Central carbohydrate metabolism	Embden-Meyerhof and Gluconeogenesis	NAD-dependent glyceraldehyde-3-phosphate dehydrogenase (EC 1.2.1.12)	3
Carbohydrates	Central carbohydrate metabolism	Embden-Meyerhof and Gluconeogenesis	Glycogen synthase (EC 2.4.1.21)	1
Carbohydrates	Central carbohydrate metabolism	Embden-Meyerhof and Gluconeogenesis	Pyruvate kinase (EC 2.7.1.40)	3
Carbohydrates	Central carbohydrate metabolism	Embden-Meyerhof and Gluconeogenesis	Fructose-bisphosphate aldolase class II (EC 4.1.2.13)	4
Carbohydrates	Central carbohydrate metabolism	Embden-Meyerhof and Gluconeogenesis	Pyruvate,phosphate dikinase (EC 2.7.9.1)	1
Carbohydrates	Central carbohydrate metabolism	Embden-Meyerhof and Gluconeogenesis	Fructose-1,6-bisphosphatase, GlpX type (EC 3.1.3.11)	3
Carbohydrates	Central carbohydrate metabolism	Embden-Meyerhof and Gluconeogenesis	NAD(P)-dependent glyceraldehyde 3-phosphate dehydrogenase (EC 1.2.1.59)	1
Carbohydrates	Central carbohydrate metabolism	Embden-Meyerhof and Gluconeogenesis	1,4-alpha-glucan phosphorylase (EC 2.4.1.1)	1
Carbohydrates	Central carbohydrate metabolism	Embden-Meyerhof and Gluconeogenesis	Fructose-1,6-bisphosphatase, Bacillus type (EC 3.1.3.11)	1
Carbohydrates	Central carbohydrate metabolism	Embden-Meyerhof and Gluconeogenesis	Glucose-6-phosphate 1-dehydrogenase (EC 1.1.1.49)	6
Carbohydrates	Central carbohydrate metabolism	Embden-Meyerhof and Gluconeogenesis	Phosphoenolpyruvate synthase (EC 2.7.9.2)	6
Carbohydrates	Central carbohydrate metabolism	Embden-Meyerhof and Gluconeogenesis Archaeal	Pyruvate kinase (EC 2.7.1.40)	1
Carbohydrates	Central carbohydrate metabolism	Embden-Meyerhof and Gluconeogenesis Archaeal	2,3-bisphosphoglycerate-independent phosphoglycerate mutase (EC 5.4.2.1)	3
Carbohydrates	Central carbohydrate metabolism	Embden-Meyerhof and Gluconeogenesis Archaeal	Phosphoenolpyruvate synthase (EC 2.7.9.2)	2
Carbohydrates	Central carbohydrate metabolism	Embden-Meyerhof and Gluconeogenesis Archaeal	Fructose-1,6-bisphosphatase, GlpX type (EC 3.1.3.11)	2
Carbohydrates	Central carbohydrate metabolism	Entner-Doudoroff Pathway	2,3-bisphosphoglycerate-independent phosphoglycerate mutase (EC 5.4.2.1)	4
Carbohydrates	Central carbohydrate metabolism	Entner-Doudoroff Pathway	Phosphoenolpyruvate synthase (EC 2.7.9.2)	5
Carbohydrates	Central carbohydrate metabolism	Entner-Doudoroff Pathway	Pyruvate,phosphate dikinase (EC 2.7.9.1)	1
Carbohydrates	Central carbohydrate metabolism	Entner-Doudoroff Pathway	NAD(P)-dependent glyceraldehyde 3-phosphate dehydrogenase (EC 1.2.1.59)	1
Carbohydrates	Central carbohydrate metabolism	Entner-Doudoroff Pathway	Phosphoglycerate kinase (EC 2.7.2.3)	2
Carbohydrates	Central carbohydrate metabolism	Entner-Doudoroff Pathway	Pyruvate kinase (EC 2.7.1.40)	3
Carbohydrates	Central carbohydrate metabolism	Entner-Doudoroff Pathway	Glucose-6-phosphate 1-dehydrogenase (EC 1.1.1.49)	6
Carbohydrates	Central carbohydrate metabolism	Entner-Doudoroff Pathway	NAD-dependent glyceraldehyde-3-phosphate dehydrogenase (EC 1.2.1.12)	2
Carbohydrates	Central carbohydrate metabolism	Entner-Doudoroff Pathway	Polyphosphate glucokinase (EC 2.7.1.63)	1
Carbohydrates	Central carbohydrate metabolism	glyoxylate degradation	Malate synthase (EC 2.3.3.9)	1
Carbohydrates	Central carbohydrate metabolism	glyoxylate degradation	2-oxoisovalerate dehydrogenase alpha subunit (EC 1.2.4.4)	2
Carbohydrates	Central carbohydrate metabolism	glyoxylate degradation	Dihydrolipoamide dehydrogenase (EC 1.8.1.4)	3
Carbohydrates	Central carbohydrate metabolism	glyoxylate degradation	Pyruvate dehydrogenase E1 component beta subunit (EC 1.2.4.1)	1
Carbohydrates	Central carbohydrate metabolism	glyoxylate degradation	2-oxoisovalerate dehydrogenase beta subunit (EC 1.2.4.4)	5
Carbohydrates	Central carbohydrate metabolism	glyoxylate degradation	Dihydrolipoamide acetyltransferase component of pyruvate dehydrogenase complex (EC 2.3.1.12)	2
Carbohydrates	Central carbohydrate metabolism	glyoxylate degradation	Malate synthase G (EC 2.3.3.9)	2
Carbohydrates	Central carbohydrate metabolism	Glyoxylate Synthesis	Aconitate hydratase 2 (EC 4.2.1.3)	1
Carbohydrates	Central carbohydrate metabolism	Glyoxylate Synthesis	Citrate synthase (si) (EC 2.3.3.1)	1
Carbohydrates	Central carbohydrate metabolism	Glyoxylate Synthesis	Aconitate hydratase (EC 4.2.1.3)	26
Carbohydrates	Central carbohydrate metabolism	Methylglyoxal Metabolism	Aldehyde dehydrogenase A (EC 1.2.1.22)	1
Carbohydrates	Central carbohydrate metabolism	Pentose phosphate pathway	Glucose-6-phosphate 1-dehydrogenase (EC 1.1.1.49)	6
Carbohydrates	Central carbohydrate metabolism	Pentose phosphate pathway	6-phosphogluconate dehydrogenase, decarboxylating (EC 1.1.1.44)	1
Carbohydrates	Central carbohydrate metabolism	Pentose phosphate pathway	Transketolase (EC 2.2.1.1)	4
Carbohydrates	Central carbohydrate metabolism	Pentose phosphate pathway	Ribulose-phosphate 3-epimerase (EC 5.1.3.1)	2
Carbohydrates	Central carbohydrate metabolism	Pyruvate Alanine Serine Interconversions	Alanine dehydrogenase (EC 1.4.1.1)	1
Carbohydrates	Central carbohydrate metabolism	Pyruvate Alanine Serine Interconversions	D-serine dehydratase (EC 4.3.1.18)	1
Carbohydrates	Central carbohydrate metabolism	Pyruvate Alanine Serine Interconversions	D-amino acid dehydrogenase small subunit (EC 1.4.99.1)	1
Carbohydrates	Central carbohydrate metabolism	Pyruvate Alanine Serine Interconversions	D-serine/D-alanine/glycine transporter	1
Carbohydrates	Central carbohydrate metabolism	Pyruvate metabolism I: anaplerotic reactions, PEP	Pyruvate kinase (EC 2.7.1.40)	3
Carbohydrates	Central carbohydrate metabolism	Pyruvate metabolism I: anaplerotic reactions, PEP	Phosphoenolpyruvate carboxykinase [ATP] (EC 4.1.1.49)	1
Carbohydrates	Central carbohydrate metabolism	Pyruvate metabolism I: anaplerotic reactions, PEP	Phosphoenolpyruvate synthase (EC 2.7.9.2)	3
Carbohydrates	Central carbohydrate metabolism	TCA Cycle	Succinate dehydrogenase iron-sulfur protein (EC 1.3.99.1)	1
Carbohydrates	Central carbohydrate metabolism	TCA Cycle	Aconitate hydratase 2 (EC 4.2.1.3)	1
Carbohydrates	Central carbohydrate metabolism	TCA Cycle	Aconitate hydratase (EC 4.2.1.3)	26
Carbohydrates	Central carbohydrate metabolism	TCA Cycle	Succinate dehydrogenase flavoprotein subunit (EC 1.3.99.1)	4
Carbohydrates	Central carbohydrate metabolism	TCA Cycle	2-oxoglutarate oxidoreductase, beta subunit (EC 1.2.7.3)	1
Carbohydrates	Central carbohydrate metabolism	TCA Cycle	2-oxoglutarate oxidoreductase, alpha subunit (EC 1.2.7.3)	1
Carbohydrates	Central carbohydrate metabolism	TCA Cycle	Malate:quinone oxidoreductase (EC 1.1.99.16)	2
Carbohydrates	Central carbohydrate metabolism	TCA Cycle	2-oxoglutarate dehydrogenase E1 component (EC 1.2.4.2)	5
Carbohydrates	Central carbohydrate metabolism	TCA Cycle	Fumarate hydratase class I, aerobic (EC 4.2.1.2)	1
Carbohydrates	Central carbohydrate metabolism	TCA Cycle	Fumarate hydratase class II (EC 4.2.1.2)	1
Carbohydrates	Central carbohydrate metabolism	TCA Cycle	Dihydrolipoamide dehydrogenase (EC 1.8.1.4)	1
Carbohydrates	Central carbohydrate metabolism	TCA Cycle	Fumarate hydratase class I, anaerobic (EC 4.2.1.2)	1
Carbohydrates	Central carbohydrate metabolism	TCA Cycle	Succinyl-CoA ligase [ADP-forming] beta chain (EC 6.2.1.5)	10
Carbohydrates	Central carbohydrate metabolism	TCA Cycle	Citrate synthase (si) (EC 2.3.3.1)	1
Carbohydrates	Central carbohydrate metabolism	TCA Cycle	Citrate lyase beta chain (EC 4.1.3.6)	1
Carbohydrates	Central carbohydrate metabolism	TCA Cycle	Isocitrate dehydrogenase [NADP] (EC 1.1.1.42)	4
Carbohydrates	CO2 fixation	Calvin-Benson cycle	NAD-dependent glyceraldehyde-3-phosphate dehydrogenase (EC 1.2.1.12)	3
Carbohydrates	CO2 fixation	Calvin-Benson cycle	Phosphoglycerate kinase (EC 2.7.2.3)	2
Carbohydrates	CO2 fixation	Calvin-Benson cycle	Fructose-bisphosphate aldolase class II (EC 4.1.2.13)	3
Carbohydrates	CO2 fixation	Calvin-Benson cycle	Transketolase (EC 2.2.1.1)	4
Carbohydrates	CO2 fixation	Calvin-Benson cycle	Ribulose-phosphate 3-epimerase (EC 5.1.3.1)	2
Carbohydrates	CO2 fixation	Calvin-Benson cycle	NAD(P)-dependent glyceraldehyde 3-phosphate dehydrogenase (EC 1.2.1.59)	1
Carbohydrates	CO2 fixation	Calvin-Benson cycle	Fructose-1,6-bisphosphatase, GlpX type (EC 3.1.3.11)	3
Carbohydrates	Di- and oligosaccharides	Lactose degradation	Tagatose-6-phosphate kinase (EC 2.7.1.144)	3
Carbohydrates	Di- and oligosaccharides	Lactose degradation	Beta-galactosidase (EC 3.2.1.23)	3
Carbohydrates	Di- and oligosaccharides	Sucrose Metabolism	Sucrose-6-phosphate hydrolase (EC 3.2.1.26)	2
Carbohydrates	Di- and oligosaccharides	Sucrose Metabolism	UTP--glucose-1-phosphate uridylyltransferase (EC 2.7.7.9)	1
Carbohydrates	Di- and oligosaccharides	Sucrose Metabolism	1,4-alpha-glucan branching enzyme (EC 2.4.1.18)	3
Carbohydrates	Di- and oligosaccharides	Sucrose Metabolism	Glucose-6-phosphate isomerase (EC 5.3.1.9)	3
Carbohydrates	Di- and oligosaccharides	Sucrose Metabolism	alpha-amylase (EC 3.2.1.1)	1
Carbohydrates	Di- and oligosaccharides	Trehalose biosynthesis	UTP--glucose-1-phosphate uridylyltransferase (EC 2.7.7.9)	1
Carbohydrates	Di- and oligosaccharides	Trehalose biosynthesis	Trehalase (EC 3.2.1.28)	2
Carbohydrates	Fermentation	Heterofermentative lactate fermentation	Alcohol dehydrogenase (EC 1.1.1.1)	2
Carbohydrates	Fermentation	Heterofermentative lactate fermentation	Phosphoglycerate kinase (EC 2.7.2.3)	2
Carbohydrates	Monosaccharides	D-arabinose degradation	Ribulose-phosphate 3-epimerase (EC 5.1.3.1)	2
Carbohydrates	Monosaccharides	D-galactarate degradation	Glycerate kinase (EC 2.7.1.31)	2
Carbohydrates	Monosaccharides	D-galactarate degradation	Glucarate dehydratase (EC 4.2.1.40)	2
Carbohydrates	Monosaccharides	D-glucarate degradation	Glycerate kinase (EC 2.7.1.31)	2
Carbohydrates	Monosaccharides	D-glucarate degradation	Glucarate dehydratase (EC 4.2.1.40)	2
Carbohydrates	Monosaccharides	Galactose degradation	Sucrose-6-phosphate hydrolase (EC 3.2.1.26)	2
Carbohydrates	Monosaccharides	Galactose degradation	UTP--glucose-1-phosphate uridylyltransferase (EC 2.7.7.9)	1
Carbohydrates	Monosaccharides	Galactose degradation	UDP-glucose 4-epimerase (EC 5.1.3.2)	11
Carbohydrates	Monosaccharides	Ketogluconate metabolism	Thermoresistant gluconokinase (EC 2.7.1.12) (Gluconate kinase 2)	4
Carbohydrates	Monosaccharides	L-ascorbate degradation	Transport protein SgaT, putative	3
Carbohydrates	Monosaccharides	L-ascorbate degradation	Hexulose-6-phosphate isomerase	1
Carbohydrates	Monosaccharides	Mannose and fructose metabolism	Fructose-1,6-bisphosphatase, Bacillus type (EC 3.1.3.11)	1
Carbohydrates	Monosaccharides	Mannose and fructose metabolism	Fructose-bisphosphate aldolase class II (EC 4.1.2.13)	2
Carbohydrates	Monosaccharides	mannose and GDP-mannose metabolism	PTS system, fructose-specific IIABC component (EC 2.7.1.69)	2
Carbohydrates	Monosaccharides	mannose and GDP-mannose metabolism	Phosphomannomutase (EC 5.4.2.8)	1
Carbohydrates	Monosaccharides	mannose and GDP-mannose metabolism	Mannose-6-phosphate isomerase (EC 5.3.1.8)	1
Carbohydrates	Monosaccharides	mannose and GDP-mannose metabolism	Mannose-1-phosphate guanylyltransferase (GDP) (EC 2.7.7.22)	1
Carbohydrates	Monosaccharides	mannose and GDP-mannose metabolism	1-phosphofructokinase (EC 2.7.1.56)	3
Carbohydrates	Monosaccharides	The Tartronate Semialdehyde Hub	Glycerate kinase (EC 2.7.1.31)	2
Carbohydrates	Monosaccharides	The Tartronate Semialdehyde Hub	Glucarate dehydratase (EC 4.2.1.40)	2
Carbohydrates	Organic acids	Citrate Metabolism, Transport, and Regulation	Citrate lyase beta chain (EC 4.1.3.6)	1
Carbohydrates	Organic acids	Methylcitrate cycle	Aconitate hydratase 2 (EC 4.2.1.3)	1
Carbohydrates	Organic acids	Methylcitrate cycle	Methylisocitrate lyase (EC 4.1.3.30)	4
Carbohydrates	Organic acids	Methylcitrate cycle	2-methylcitrate dehydratase FeS dependent (EC 4.2.1.79)	7
Carbohydrates	Organic acids	Methylcitrate cycle	Acetyl-coenzyme A synthetase (EC 6.2.1.1)	3
Carbohydrates	Organic acids	Methylcitrate cycle	Propionate--CoA ligase (EC 6.2.1.17)	1
Carbohydrates	Organic acids	Methylcitrate cycle	2-methylcitrate dehydratase (EC 4.2.1.79)	6
Carbohydrates	Organic acids	Methylcitrate cycle	2-methylcitrate synthase (EC 2.3.3.5)	2
Carbohydrates	Organic acids	Methylcitrate cycle	PrpF protein involved in 2-methylcitrate cycle	1
Carbohydrates	Organic acids	Propanediol utilization	Propanediol utilization polyhedral body protein PduU	1
Carbohydrates	Sugar alcohols	Ethanolamine utilization	Phosphate acetyltransferase (EC 2.3.1.8)	1
Carbohydrates	Sugar alcohols	Ethanolamine utilization	Ethanolamine utilization polyhedral-body-like protein EutS	1
Carbohydrates	Sugar alcohols	Ethanolamine utilization	Ethanolamine ammonia-lyase heavy chain (EC 4.3.1.7)	2
Carbohydrates	Sugar alcohols	Ethanolamine utilization	Acetate kinase (EC 2.7.2.1)	1
Carbohydrates	Sugar alcohols	Galactitol degradation	Tagatose-6-phosphate kinase (EC 2.7.1.144)	3
Carbohydrates	Sugar alcohols	Hexitol degradation	Fructose-bisphosphate aldolase class II (EC 4.1.2.13)	4
Carbohydrates	Sugar alcohols	Hexitol degradation	Sorbitol-6-phosphate 2-dehydrogenase (EC 1.1.1.140)	1
Carbohydrates	Sugar alcohols	Inositol catabolism	Myo-inositol-1(or 4)-monophosphatase (EC 3.1.3.25)	1
Cell Division and Cell Cycle	Cell cycle in Prokaryota	Bacterial Cell Division	Plasmid partitioning protein ParA	1
Cell Division and Cell Cycle	Cell cycle in Prokaryota	Bacterial Cell Division	Cell division protein ftsK	6
Cell Division and Cell Cycle	Cell cycle in Prokaryota	Bacterial Cell Division	GTP-binding protein Era	2
Cell Division and Cell Cycle	Cell cycle in Prokaryota	Bacterial Cell Division	Cell division protein ftsH (EC 3.4.24.-)	2
Cell Division and Cell Cycle	Cell cycle in Prokaryota	Bacterial Cell Division	Cell division protein ftsJ	1
Cell Division and Cell Cycle	Cell cycle in Prokaryota	Bacterial Cell Division	Cell division protein ftsW	4
Cell Division and Cell Cycle	Cell cycle in Prokaryota	Bacterial Cell Division	Cell division protein ftsA	3
Cell Division and Cell Cycle	Cell cycle in Prokaryota	Bacterial Cell Division	Cell division protein ftsI [Peptidoglycan synthetase] (EC 2.4.1.129)	4
Cell Division and Cell Cycle	Cell cycle in Prokaryota	Cyanobacterial Circadian Clock	Circadian oscillation regulator KaiB	1
Cell Division and Cell Cycle	Cell cycle in Prokaryota	Cyanobacterial Circadian Clock	Group 2 RNA polymerase sigma factor	1
Cell Division and Cell Cycle	Structural elements	Cytoskeleton	Cell division protein ftsA	1
Cell Division and Cell Cycle	Structural elements	Cytoskeleton	Translation elongation factor Tu	3
Cell Wall and Capsule	Capsular and extracellular polysacchrides	Capsular polysaccharide biosynthesis	Capsular polysaccharide synthesis enzyme Cap8D	1
Cell Wall and Capsule	Capsular and extracellular polysacchrides	Colanic acid biosynthesis	Mannose-1-phosphate guanylyltransferase (GDP) (EC 2.7.7.22)	1
Cell Wall and Capsule	Capsular and extracellular polysacchrides	Colanic acid biosynthesis	GDP-mannose 4,6-dehydratase (EC 4.2.1.47)	2
Cell Wall and Capsule	Capsular and extracellular polysacchrides	Colanic acid biosynthesis	Phosphomannomutase (EC 5.4.2.8)	1
Cell Wall and Capsule	Cell wall of Mycobacteria	linker unit-arabinogalactan synthesis	Glucose-1-phosphate thymidylyltransferase (EC 2.7.7.24)	1
Cell Wall and Capsule	Cell wall of Mycobacteria	linker unit-arabinogalactan synthesis	UDP-galactopyranose mutase (EC 5.4.99.9)	3
Cell Wall and Capsule	Glycosylation	N-linked Glycosylation in Bacteria	UDP-glucose 4-epimerase (EC 5.1.3.2)	10
Cell Wall and Capsule	Gram-Negative cell wall components	dTDP-rhamnose synthesis	Glucose-1-phosphate thymidylyltransferase (EC 2.7.7.24)	15
Cell Wall and Capsule	Gram-Negative cell wall components	Lipid A biosynthesis	Lipid A biosynthesis lauroyl acyltransferase (EC 2.3.1.-)	2
Cell Wall and Capsule	Gram-Negative cell wall components	Lipid A biosynthesis	UDP-3-O-[3-hydroxymyristoyl] glucosamine N-acyltransferase (EC 2.3.1.-)	1
Cell Wall and Capsule	Gram-Negative cell wall components	Lipid A biosynthesis	Lipid A biosynthesis (KDO) 2-(lauroyl)-lipid IVA acyltransferase (EC 2.3.1.-)	1
Cell Wall and Capsule	Gram-Positive cell wall components	CMP-N-acetylneuraminate Biosynthesis	UDP-N-acetylglucosamine 2-epimerase (EC 5.1.3.14)	1
Cell Wall and Capsule	Gram-Positive cell wall components	D-alanyl lipoteichoic acid Biosynthesis	Protein dltB	1
Cell Wall and Capsule	Gram-Positive cell wall components	D-alanyl lipoteichoic acid Biosynthesis	D-alanine--poly(phosphoribitol) ligase subunit 1 (EC 6.1.1.13)	1
Cell Wall and Capsule	Gram-Positive cell wall components	Teichoic acid Biosynthesis	Teichoic acid export ATP-binding protein tagH (EC 3.6.3.40)	2
Cell Wall and Capsule	Gram-Positive cell wall components	Teichoic acid Biosynthesis	Putative CDP-glycerol:glycerophosphate glycerophosphotransferase (EC 2.7.8.-)	2
Cell Wall and Capsule	Gram-Positive cell wall components	Teichoic acid Biosynthesis	Poly(glycerol-phosphate) alpha-glucosyltransferase (EC 2.4.1.52)	3
Cell Wall and Capsule	Gram-Positive cell wall components	Teichoic acid Biosynthesis	N-acetylmannosaminyltransferase (EC 2.4.1.187)	1
Cell Wall and Capsule	Gram-Positive cell wall components	Teichoic acid Biosynthesis	CDP-glycerol:poly(glycerophosphate) glycerophosphotransferase (EC 2.7.8.12)	2
Cell Wall and Capsule	Gram-Positive cell wall components	Teichoic acid Biosynthesis	Teichoic acid translocation permease protein tagG	3
Cell Wall and Capsule	Peptidoglycan biosynthesis	Peptidoglycan Biosynthesis	UDP-N-acetylmuramoylalanyl-D-glutamyl-2,6-diaminopimelate--D-alanyl-D- alanyl ligase (EC 6.3.2.15)	1
Cell Wall and Capsule	Peptidoglycan biosynthesis	Peptidoglycan Biosynthesis	Glutamine synthetase (EC 6.3.1.2)	4
Cell Wall and Capsule	Peptidoglycan biosynthesis	Peptidoglycan Biosynthesis	UDP-N-acetylmuramoylalanyl-D-glutamate--2,6-diaminopimelate ligase (EC 6.3.2.13)	2
Cell Wall and Capsule	Peptidoglycan biosynthesis	Peptidoglycan Biosynthesis	D-alanyl-D-alanine carboxypeptidase (EC 3.4.16.4)	8
Cell Wall and Capsule	Peptidoglycan biosynthesis	Peptidoglycan Biosynthesis	Cell division protein ftsI [Peptidoglycan synthetase] (EC 2.4.1.129)	4
Cell Wall and Capsule	Peptidoglycan biosynthesis	Peptidoglycan Biosynthesis	UDP-N-acetylenolpyruvoylglucosamine reductase (EC 1.1.1.158)	1
Cell Wall and Capsule	Peptidoglycan biosynthesis	Peptidoglycan Biosynthesis	N-acetylglucosamine-1-phosphate uridyltransferase (EC 2.7.7.23)	1
Cell Wall and Capsule	Peptidoglycan biosynthesis	Peptidoglycan Biosynthesis	Phospho-N-acetylmuramoyl-pentapeptide-transferase (EC 2.7.8.13)	2
Cell Wall and Capsule	Peptidoglycan biosynthesis	Peptidoglycan Biosynthesis	UDP-N-acetylmuramoylalanine--D-glutamate ligase (EC 6.3.2.9)	2
Cell Wall and Capsule	Peptidoglycan biosynthesis	Peptidoglycan Biosynthesis	UDP-N-acetylglucosamine 1-carboxyvinyltransferase (EC 2.5.1.7)	3
Cell Wall and Capsule	Peptidoglycan biosynthesis	Peptidoglycan Biosynthesis	Multimodular transpeptidase-transglycosylase (EC 2.4.1.129) (EC 3.4.-.-)	2
Cell Wall and Capsule	Peptidoglycan biosynthesis	Peptidoglycan Biosynthesis	Penicillin-binding protein 7 precursor (PBP-7) (D-alanyl-D-alanine- endopeptidase) (EC 3.4.99.-)	1
Cell Wall and Capsule	Peptidoglycan biosynthesis	Peptidoglycan Biosynthesis	UDP-N-acetylglucosamine--N-acetylmuramyl-(pentapeptide) pyrophosphoryl-undecaprenol N-acetylglucosamine transferase (EC 2.4.1.227)	3
Clustering-based Subsystems		282458.1-266-4-271	SA_88: FtsK/SpoIIIE/diarrheal toxin family protein	2
Clustering-based Subsystems		EC49-61	Ribosomal large subunit pseudouridine synthase A (EC 4.2.1.70)	1
Clustering-based Subsystems		EC49-61	RNA polymerase associated protein rapA (EC 3.6.1.-)	3
Clustering-based Subsystems		EC49-61	Survival protein surA precursor (Peptidyl-prolyl cis-trans isomerase surA) (EC 5.2.1.8)	1
Clustering-based Subsystems		LMPTP YwlE cluster	Serine hydroxymethyltransferase (EC 2.1.2.1)	1
Clustering-based Subsystems		NusA-TFII Cluster	Translation initiation factor 2	1
Clustering-based Subsystems		NusA-TFII Cluster	Transcription termination protein NusA	7
Clustering-based Subsystems		NusA-TFII Cluster	COG0779: clustered with transcription termination protein NusA	2
Clustering-based Subsystems		SA:14-24	Two-component response regulator SA14-24	2
Clustering-based Subsystems		SA:14-24	Two-component sensor kinase SA14-24	1
Clustering-based Subsystems		SA:14-24	SA_27: YycH protein	2
Clustering-based Subsystems		SA:14-24	Adenylosuccinate synthetase (EC 6.3.4.4)	3
Clustering-based Subsystems		SA:14-24	Zn-dependent hydrolase (beta-lactamase superfamily)	1
Clustering-based Subsystems		SA:14-24	Phosphoesterase, DHH family protein	2
Clustering-based Subsystems		SA:14-24	LSU ribosomal protein L9p	1
Cofactors, Vitamins, Prosthetic Groups,	Pigments	Cobalamin synthesis	Cobalamin synthase	1
Cofactors, Vitamins, Prosthetic Groups,	Pigments	Cobalamin synthesis	Adenosylcobinamide-phosphate synthase	1
Cofactors, Vitamins, Prosthetic Groups, Pigments	Biotin	Biotin biosynthesis	Adenosylmethionine-8-amino-7-oxononanoate aminotransferase (EC 2.6.1.62)	2
Cofactors, Vitamins, Prosthetic Groups, Pigments	Biotin	Biotin biosynthesis	8-amino-7-oxononanoate synthase (EC 2.3.1.47)	1
Cofactors, Vitamins, Prosthetic Groups, Pigments	Biotin	Biotin biosynthesis	Pimeloyl-CoA synthase (EC 6.2.1.14)	1
Cofactors, Vitamins, Prosthetic Groups, Pigments	Biotin	Biotin biosynthesis	bioY-linked ATPase component CbiO of ABC cassete	2
Cofactors, Vitamins, Prosthetic Groups, Pigments	Biotin	Biotin biosynthesis	Biotin synthase (EC 2.8.1.6)	1
Cofactors, Vitamins, Prosthetic Groups, Pigments	Coenzyme A	Coenzyme A Biosynthesis	Ketol-acid reductoisomerase (EC 1.1.1.86)	3
Cofactors, Vitamins, Prosthetic Groups, Pigments	Coenzyme A	Coenzyme A Biosynthesis	Pantothenate:Na+ symporter (TC 2.A.21.1.1)	4
Cofactors, Vitamins, Prosthetic Groups, Pigments	Coenzyme A	Coenzyme A Biosynthesis	Phosphopantothenoylcysteine decarboxylase (EC 4.1.1.36)	2
Cofactors, Vitamins, Prosthetic Groups, Pigments	Coenzyme A	Coenzyme A Biosynthesis	Phosphopantetheine adenylyltransferase (EC 2.7.7.3)	3
Cofactors, Vitamins, Prosthetic Groups, Pigments	Coenzyme A	Coenzyme A Biosynthesis	2-dehydropantoate 2-reductase (EC 1.1.1.169)	1
Cofactors, Vitamins, Prosthetic Groups, Pigments	Coenzyme A	Coenzyme A Biosynthesis	Phosphopantothenoylcysteine synthetase (EC 6.3.2.5)	2
Cofactors, Vitamins, Prosthetic Groups, Pigments	Coenzyme A	Coenzyme A Biosynthesis in Pathogens	Phosphopantetheine adenylyltransferase (EC 2.7.7.3)	3
Cofactors, Vitamins, Prosthetic Groups, Pigments	Coenzyme A	Coenzyme A Biosynthesis in Pathogens	Phosphopantothenoylcysteine synthetase (EC 6.3.2.5)	2
Cofactors, Vitamins, Prosthetic Groups, Pigments	Coenzyme A	Coenzyme A Biosynthesis in Pathogens	2-dehydropantoate 2-reductase (EC 1.1.1.169)	1
Cofactors, Vitamins, Prosthetic Groups, Pigments	Coenzyme A	Coenzyme A Biosynthesis in Pathogens	4'-phosphopantetheinyl transferase (EC 2.7.8.-)	3
Cofactors, Vitamins, Prosthetic Groups, Pigments	Coenzyme A	Coenzyme A Biosynthesis in Pathogens	Ketol-acid reductoisomerase (EC 1.1.1.86)	3
Cofactors, Vitamins, Prosthetic Groups, Pigments	Coenzyme A	Coenzyme A Biosynthesis in Pathogens	Pantothenate:Na+ symporter (TC 2.A.21.1.1)	3
Cofactors, Vitamins, Prosthetic Groups, Pigments	Coenzyme A	Coenzyme A Biosynthesis in Pathogens	Phosphopantothenoylcysteine decarboxylase (EC 4.1.1.36)	2
Cofactors, Vitamins, Prosthetic Groups, Pigments	Folate and pterines	Folate Biosynthesis	Thymidylate synthase (EC 2.1.1.45)	3
Cofactors, Vitamins, Prosthetic Groups, Pigments	Folate and pterines	Folate Biosynthesis	Dihydropteroate synthase (EC 2.5.1.15)	1
Cofactors, Vitamins, Prosthetic Groups, Pigments	Folate and pterines	Folate Biosynthesis	Dihydroneopterin aldolase (EC 4.1.2.25)	2
Cofactors, Vitamins, Prosthetic Groups, Pigments	Folate and pterines	Folate Biosynthesis	Folylpolyglutamate synthase (EC 6.3.2.17)	1
Cofactors, Vitamins, Prosthetic Groups, Pigments	Folate and pterines	Folate Biosynthesis	Dihydrofolate synthase (EC 6.3.2.12)	1
Cofactors, Vitamins, Prosthetic Groups, Pigments	Folate and pterines	Molybdopterin biosynthesis	Molybdopterin-guanine dinucleotide biosynthesis protein A	1
Cofactors, Vitamins, Prosthetic Groups, Pigments	Folate and pterines	Molybdopterin biosynthesis	Molybdenum cofactor biosynthesis protein E	1
Cofactors, Vitamins, Prosthetic Groups, Pigments	Folate and pterines	Molybdopterin biosynthesis	Molybdenum cofactor biosynthesis protein B	4
Cofactors, Vitamins, Prosthetic Groups, Pigments	Folate and pterines	Molybdopterin biosynthesis	Molybdenum cofactor biosynthesis protein C	7
Cofactors, Vitamins, Prosthetic Groups, Pigments	Folate and pterines	Molybdopterin biosynthesis	Molybdopterin biosynthesis protein A	2
Cofactors, Vitamins, Prosthetic Groups, Pigments	Iron-sulfur clusters	Fe-S cluster assembly	Iron-sulfur cluster assembly ATPase protein SufC	1
Cofactors, Vitamins, Prosthetic Groups, Pigments	Iron-sulfur clusters	Fe-S cluster assembly	Chaperone protein hscA	1
Cofactors, Vitamins, Prosthetic Groups, Pigments	Iron-sulfur clusters	Fe-S cluster assembly	Cysteine desulfurase (EC 4.4.1.-)	5
Cofactors, Vitamins, Prosthetic Groups, Pigments	Iron-sulfur clusters	Fe-S cluster assembly	Iron-sulfur cluster assembly protein SufB	5
Cofactors, Vitamins, Prosthetic Groups, Pigments	Isoprenoids	Carotenoids	Phytoene desaturase, neurosporene or lycopene producing (EC 1.3.-.-)	7
Cofactors, Vitamins, Prosthetic Groups, Pigments	Isoprenoids	Carotenoids	Geranylgeranyl pyrophosphate synthetase (EC 2.5.1.29)	3
Cofactors, Vitamins, Prosthetic Groups, Pigments	Isoprenoids	Isoprenoid Biosynthesis	Acetyl-CoA acetyltransferase (EC 2.3.1.9)	2
Cofactors, Vitamins, Prosthetic Groups, Pigments	Isoprenoids	Isoprenoid Biosynthesis	4-hydroxy-3-methylbut-2-enyl diphosphate reductase (EC 1.17.1.2)	1
Cofactors, Vitamins, Prosthetic Groups, Pigments	Isoprenoids	Isoprenoid Biosynthesis	Geranyltranstransferase (EC 2.5.1.10)	7
Cofactors, Vitamins, Prosthetic Groups, Pigments	Isoprenoids	Isoprenoid Biosynthesis	1-hydroxy-2-methyl-2-(E)-butenyl 4-diphosphate synthase (EC 1.17.4.3)	2
Cofactors, Vitamins, Prosthetic Groups, Pigments	Isoprenoids	Isoprenoid Biosynthesis	1-deoxy-D-xylulose 5-phosphate reductoisomerase (EC 1.1.1.267)	1
Cofactors, Vitamins, Prosthetic Groups, Pigments	Isoprenoids	polyisoprenoid biosynthesis	Geranyltranstransferase (EC 2.5.1.10)	7
Cofactors, Vitamins, Prosthetic Groups, Pigments	Isoprenoids	polyisoprenoid biosynthesis	Octaprenyl-diphosphate synthase (EC 2.5.1.-)	7
Cofactors, Vitamins, Prosthetic Groups, Pigments	Isoprenoids	polyisoprenoid biosynthesis	Undecaprenyl pyrophosphate synthetase (EC 2.5.1.31)	3
Cofactors, Vitamins, Prosthetic Groups, Pigments	Lipoate and Lipoamide	Lipoic acid metabolism	Lipoyl-[acyl-carrier-protein] synthase	1
Cofactors, Vitamins, Prosthetic Groups, Pigments	NAD and NADP	NAD and NADP cofactor biosynthesis global	Ribosylnicotinamide kinase (EC 2.7.1.22)	29
Cofactors, Vitamins, Prosthetic Groups, Pigments	NAD and NADP	NAD and NADP cofactor biosynthesis global	Nicotinamide-nucleotide adenylyltransferase (EC 2.7.7.1)	29
Cofactors, Vitamins, Prosthetic Groups, Pigments	NAD and NADP	NAD and NADP cofactor biosynthesis global	Glutamine amidotransferase chain of NAD synthetase	1
Cofactors, Vitamins, Prosthetic Groups, Pigments	NAD and NADP	NAD and NADP cofactor biosynthesis global	L-aspartate oxidase (EC 1.4.3.16)	2
Cofactors, Vitamins, Prosthetic Groups, Pigments	NAD and NADP	NAD and NADP cofactor biosynthesis global	Nicotinate-nucleotide adenylyltransferase (EC 2.7.7.18)	1
Cofactors, Vitamins, Prosthetic Groups, Pigments	NAD and NADP	NAD and NADP cofactor biosynthesis global	Nicotinate phosphoribosyltransferase (EC 2.4.2.11)	2
Cofactors, Vitamins, Prosthetic Groups, Pigments	NAD and NADP	NAD and NADP cofactor biosynthesis global	Quinolinate phosphoribosyltransferase [decarboxylating] (EC 2.4.2.19)	1
Cofactors, Vitamins, Prosthetic Groups, Pigments	NAD and NADP	NAD and NADP cofactor biosynthesis global	NAD synthetase (EC 6.3.1.5)	2
Cofactors, Vitamins, Prosthetic Groups, Pigments	NAD and NADP	NAD and NADP cofactor biosynthesis global	ADP-ribose pyrophosphatase (EC 3.6.1.13)	1
Cofactors, Vitamins, Prosthetic Groups, Pigments	NAD and NADP	NAD and NADP cofactor biosynthesis in pathogens	L-aspartate oxidase (EC 1.4.3.16)	2
Cofactors, Vitamins, Prosthetic Groups, Pigments	NAD and NADP	NAD and NADP cofactor biosynthesis in pathogens	Nicotinate phosphoribosyltransferase (EC 2.4.2.11)	2
Cofactors, Vitamins, Prosthetic Groups, Pigments	NAD and NADP	NAD and NADP cofactor biosynthesis in pathogens	Nicotinate-nucleotide adenylyltransferase (EC 2.7.7.18)	1
Cofactors, Vitamins, Prosthetic Groups, Pigments	NAD and NADP	NAD and NADP cofactor biosynthesis in pathogens	Quinolinate phosphoribosyltransferase [decarboxylating] (EC 2.4.2.19)	1
Cofactors, Vitamins, Prosthetic Groups, Pigments	NAD and NADP	NAD and NADP tutorial 10	L-aspartate oxidase (EC 1.4.3.16)	1
Cofactors, Vitamins, Prosthetic Groups, Pigments	Quinone cofactors	Coenzyme PQQ synthesis	Coenzyme PQQ synthesis protein D	2
Cofactors, Vitamins, Prosthetic Groups, Pigments	Quinone cofactors	Coenzyme PQQ synthesis	Coenzyme PQQ synthesis protein E	7
Cofactors, Vitamins, Prosthetic Groups, Pigments	Quinone cofactors	Menaquinone and Phylloquinone Biosynthesis	O-succinylbenzoic acid--CoA ligase (EC 6.2.1.26)	2
Cofactors, Vitamins, Prosthetic Groups, Pigments	Quinone cofactors	Menaquinone and Phylloquinone Biosynthesis	Menaquinone biosynthesis related protein, putative DHNA-CoA thioesterase	1
Cofactors, Vitamins, Prosthetic Groups, Pigments	Quinone cofactors	Pyrroloquinoline Quinone biosynthesis	Microsomal dipeptidase (EC 3.4.13.19)	1
Cofactors, Vitamins, Prosthetic Groups, Pigments	Quinone cofactors	Pyrroloquinoline Quinone biosynthesis	Coenzyme PQQ synthesis protein E	7
Cofactors, Vitamins, Prosthetic Groups, Pigments	Quinone cofactors	Pyrroloquinoline Quinone biosynthesis	Coenzyme PQQ synthesis protein D	2
Cofactors, Vitamins, Prosthetic Groups, Pigments	Quinone cofactors	Ubiquinone Biosynthesis	Ubiquinone biosynthesis monooxgenase UbiF/COQ7 (EC 1.14.13.-)	1
Cofactors, Vitamins, Prosthetic Groups, Pigments	Quinone cofactors	Ubiquinone Biosynthesis	3-polyprenyl-4-hydroxybenzoate carboxy-lyase (EC 4.1.1.-)	1
Cofactors, Vitamins, Prosthetic Groups, Pigments	Quinone cofactors	Ubiquinone Biosynthesis	4-hydroxybenzoate polyprenyltransferase (EC 2.5.1.-)	3
Cofactors, Vitamins, Prosthetic Groups, Pigments	Riboflavin, FMN, FAD	FMN and FAD biosynthesis	6,7-dimethyl-8-ribityllumazine synthase (EC 2.5.1.9)	1
Cofactors, Vitamins, Prosthetic Groups, Pigments	Riboflavin, FMN, FAD	FMN and FAD biosynthesis	3,4-dihydroxy-2-butanone 4-phosphate synthase	1
Cofactors, Vitamins, Prosthetic Groups, Pigments	Riboflavin, FMN, FAD	FMN and FAD biosynthesis	GTP cyclohydrolase II (EC 3.5.4.25)	1
Cofactors, Vitamins, Prosthetic Groups, Pigments	Riboflavin, FMN, FAD	FMN and FAD biosynthesis in pathogens	GTP cyclohydrolase II (EC 3.5.4.25)	1
Cofactors, Vitamins, Prosthetic Groups, Pigments	Riboflavin, FMN, FAD	FMN and FAD biosynthesis in pathogens	6,7-dimethyl-8-ribityllumazine synthase (EC 2.5.1.9)	1
Cofactors, Vitamins, Prosthetic Groups, Pigments	Riboflavin, FMN, FAD	FMN and FAD biosynthesis in pathogens	3,4-dihydroxy-2-butanone 4-phosphate synthase	1
Cofactors, Vitamins, Prosthetic Groups, Pigments	Riboflavin, FMN, FAD	Riboflavin metabolism	3,4-dihydroxy-2-butanone 4-phosphate synthase	1
Cofactors, Vitamins, Prosthetic Groups, Pigments	Riboflavin, FMN, FAD	Riboflavin metabolism	GTP cyclohydrolase II (EC 3.5.4.25)	1
Cofactors, Vitamins, Prosthetic Groups, Pigments	Riboflavin, FMN, FAD	Riboflavin metabolism	6,7-dimethyl-8-ribityllumazine synthase (EC 2.5.1.9)	1
Cofactors, Vitamins, Prosthetic Groups, Pigments	Siderophores	Siderophore enterobactin biosynthesis	Isochorismate synthase (EC 5.4.4.2)	3
Cofactors, Vitamins, Prosthetic Groups, Pigments	Siderophores	Siderophore enterobactin biosynthesis	Menaquinone-specific isochorismate synthase (EC 5.4.4.2)	3
Cofactors, Vitamins, Prosthetic Groups, Pigments	Siderophores	Siderophore enterobactin biosynthesis	2,3-dihydro-2,3-dihydroxybenzoate dehydrogenase (EC 1.3.1.28)	1
Cofactors, Vitamins, Prosthetic Groups, Pigments	Siderophores	Siderophore enterobactin biosynthesis and ferric enterbactin transport	2,3-dihydro-2,3-dihydroxybenzoate dehydrogenase (EC 1.3.1.28)	1
Cofactors, Vitamins, Prosthetic Groups, Pigments	Siderophores	Siderophore enterobactin biosynthesis and ferric enterbactin transport	Ferric enterobactin transport system permease protein fepG (TC 3.A.1.14.2)	1
Cofactors, Vitamins, Prosthetic Groups, Pigments	Siderophores	Siderophore enterobactin biosynthesis and ferric enterbactin transport	Isochorismate synthase (EC 5.4.4.2)	3
Cofactors, Vitamins, Prosthetic Groups, Pigments	Siderophores	Siderophore enterobactin biosynthesis and ferric enterbactin transport	Ferric enterobactin transport ATP-binding protein fepC (TC 3.A.1.14.2)	1
Cofactors, Vitamins, Prosthetic Groups, Pigments	Siderophores	Siderophore enterobactin biosynthesis and ferric enterbactin transport	Menaquinone-specific isochorismate synthase (EC 5.4.4.2)	3
Cofactors, Vitamins, Prosthetic Groups, Pigments	Siderophores	Siderophore enterobactin biosynthesis and ferric enterbactin transport	Ferric enterobactin transport system permease protein fepD (TC 3.A.1.14.2)	1
Cofactors, Vitamins, Prosthetic Groups, Pigments	Tetrapyrroles	Porphyrin, Heme, and Siroheme Biosynthesis	Precorrin-2 oxidase (EC 1.3.1.76)	1
Cofactors, Vitamins, Prosthetic Groups, Pigments	Tetrapyrroles	Porphyrin, Heme, and Siroheme Biosynthesis	Uroporphyrinogen III decarboxylase (EC 4.1.1.37)	3
Cofactors, Vitamins, Prosthetic Groups, Pigments	Tetrapyrroles	Porphyrin, Heme, and Siroheme Biosynthesis	Glutamyl-tRNA reductase (EC 1.2.1.70)	3
Cofactors, Vitamins, Prosthetic Groups, Pigments	Tetrapyrroles	Porphyrin, Heme, and Siroheme Biosynthesis	Ferrochelatase, protoheme ferro-lyase (EC 4.99.1.1)	2
Cofactors, Vitamins, Prosthetic Groups, Pigments	Tetrapyrroles	Porphyrin, Heme, and Siroheme Biosynthesis	Porphobilinogen deaminase (EC 2.5.1.61)	1
Cofactors, Vitamins, Prosthetic Groups, Pigments	Tetrapyrroles	Porphyrin, Heme, and Siroheme Biosynthesis	Coproporphyrinogen III oxidase, oxygen-independent (EC 1.3.99.22)	2
Cofactors, Vitamins, Prosthetic Groups, Pigments	Tetrapyrroles	Porphyrin, Heme, and Siroheme Biosynthesis	Sirohydrochlorin ferrochelatase (EC 4.99.1.4)	1
Cofactors, Vitamins, Prosthetic Groups, Pigments	Tetrapyrroles	Porphyrin, Heme, and Siroheme Biosynthesis	Porphobilinogen synthase (EC 4.2.1.24)	7
Cofactors, Vitamins, Prosthetic Groups, Pigments	Tetrapyrroles	Porphyrin, Heme, and Siroheme Biosynthesis	Uroporphyrinogen-III methyltransferase (EC 2.1.1.107)	2
Cofactors, Vitamins, Prosthetic Groups, Pigments	Tetrapyrroles	Porphyrin, Heme, and Siroheme Biosynthesis	Protoporphyrinogen IX oxidase, aerobic (EC 1.3.3.4)	1
Cofactors, Vitamins, Prosthetic Groups, Pigments	Tetrapyrroles	Porphyrin, Heme, and Siroheme Biosynthesis	Glutamyl-tRNA synthetase (EC 6.1.1.17)	2
Cofactors, Vitamins, Prosthetic Groups, Pigments	Thiamine and thiamine pyrophosphate	Thiamin biosynthesis	Thiamin pyrophosphokinase (EC 2.7.6.2)	1
Cofactors, Vitamins, Prosthetic Groups, Pigments	Thiamine and thiamine pyrophosphate	Thiamin biosynthesis	Thiamin-related ABC transporter, ATPase component	4
Cofactors, Vitamins, Prosthetic Groups, Pigments	Thiamine and thiamine pyrophosphate	Thiamin biosynthesis	Hydroxyethylthiazole kinase (EC 2.7.1.50)	1
Cofactors, Vitamins, Prosthetic Groups, Pigments	Thiamine and thiamine pyrophosphate	Thiamin biosynthesis	Thiamin-phosphate pyrophosphorylase (EC 2.5.1.3)	1
Cofactors, Vitamins, Prosthetic Groups, Pigments	Thiamine and thiamine pyrophosphate	Thiamin biosynthesis	Thiamin-related ABC transporter, transmembrane component 1	1
Cofactors, Vitamins, Prosthetic Groups, Pigments	Thiamine and thiamine pyrophosphate	Thiamin biosynthesis	Predicted thiazole transporter ThiU	3
Cofactors, Vitamins, Prosthetic Groups, Pigments	Thiamine and thiamine pyrophosphate	Thiamin biosynthesis	Thiamin biosynthesis protein ThiC	4
Cofactors, Vitamins, Prosthetic Groups, Pigments	Thiamine and thiamine pyrophosphate	Thiamin biosynthesis	Glycine oxidase ThiO (EC 1.4.3.19)	1
Cofactors, Vitamins, Prosthetic Groups, Pigments	Thiamine and thiamine pyrophosphate	Thiamin biosynthesis	Sulfur carrier protein adenylyltransferase ThiF	6
Degradation of Xenobiotics	Anaerobic degradation of aromatic compounds	Anaerobic benzoate metabolism	Acetyl-CoA acetyltransferase (EC 2.3.1.9)	1
DNA metabolism	DNA Repair	DNA Repair Base Excision	Exodeoxyribonuclease I (EC 3.1.11.1)	1
DNA metabolism	DNA Repair	DNA Repair Base Excision	DNA ligase (EC 6.5.1.2)	3
DNA metabolism	DNA Repair	DNA Repair Base Excision	DNA polymerase I (EC 2.7.7.7)	1
DNA metabolism	DNA Repair	DNA Repair Base Excision	Uracil-DNA glycosylase (EC 3.2.2.-)	3
DNA metabolism	DNA Repair	DNA Repair Base Excision	Single-stranded-DNA-specific exonuclease recJ (EC 3.1.-.-)	1
DNA metabolism	DNA Repair	DNA Repair Base Excision	DNA-3-methyladenine glycosylase (EC 3.2.2.20)	1
DNA metabolism	DNA Repair	DNA Repair Base Excision	ATP-dependent DNA ligase (EC 6.5.1.1)	2
DNA metabolism	DNA Repair	DNA repair, bacterial	DNA mismatch repair protein MutS	3
DNA metabolism	DNA Repair	DNA repair, bacterial	DNA mismatch repair protein MutL	1
DNA metabolism	DNA Replication	DNA-replication	Holliday junction DNA helicase RuvB	2
DNA metabolism	DNA Replication	DNA-replication	Chromosomal replication initiator protein dnaA	2
DNA metabolism	DNA Replication	DNA-replication	DNA polymerase III alpha subunit (EC 2.7.7.7)	11
DNA metabolism	DNA Replication	DNA-replication	Replicative DNA helicase (EC 3.6.1.-)	1
DNA metabolism	DNA Replication	DNA-replication	DNA polymerase I (EC 2.7.7.7)	1
DNA metabolism	DNA Replication	DNA-replication	Helicase loader DnaI	1
DNA metabolism	DNA Replication	DNA-replication	Exodeoxyribonuclease V beta chain (EC 3.1.11.5)	1
DNA metabolism	DNA Replication	DNA-replication	Arrested fork binding	6
DNA metabolism	DNA Replication	DNA-replication	ATP-dependent DNA helicase RecG (EC 3.6.1.-)	1
DNA metabolism	DNA Replication	DNA-replication	Single-stranded-DNA-specific exonuclease recJ (EC 3.1.-.-)	1
DNA metabolism	DNA Replication	DNA-replication	DNA polymerase III subunits gamma and tau (EC 2.7.7.7)	1
DNA metabolism	DNA Replication	DNA-replication	DNA primase (EC 2.7.7.-)	6
DNA metabolism	DNA Replication	DNA-replication	DNA replication protein dnaC	3
DNA metabolism	DNA uptake, competence	gram plus late competence	late competence protein comEC, DNA transport	2
Fatty Acids and Lipids	Fatty acids	carnitine metabolism	Crotonobetaine carnitine-CoA ligase (EC 6.3.2.-)	1
Fatty Acids and Lipids	Fatty acids	Fatty Acid Biosynthesis FASII	3-oxoacyl-[acyl-carrier protein] reductase (EC 1.1.1.100)	1
Fatty Acids and Lipids	Fatty acids	Fatty Acid Biosynthesis FASII	Acetyl-coenzyme A carboxyl transferase beta chain (EC 6.4.1.2)	1
Fatty Acids and Lipids	Fatty acids	Fatty Acid Biosynthesis FASII	4'-phosphopantetheinyl transferase (EC 2.7.8.-)	3
Fatty Acids and Lipids	Fatty acids	Fatty Acid Biosynthesis FASII	Acetyl-coenzyme A carboxyl transferase alpha chain (EC 6.4.1.2)	1
Fatty Acids and Lipids	Fatty acids	fatty acid metabolism	3-phenylpropionate dioxygenase ferredoxin--NAD(+) reductase component (EC 1.18.1.3)	3
Fatty Acids and Lipids	Fatty acids	fatty acid metabolism	Alcohol dehydrogenase (EC 1.1.1.1)	4
Fatty Acids and Lipids	Fatty acids	fatty acid metabolism	Acetyl-CoA acetyltransferase (EC 2.3.1.9)	3
Fatty Acids and Lipids	Fatty acids	fatty acid metabolism	3-hydroxybutyryl-CoA epimerase (EC 5.1.2.3)	1
Fatty Acids and Lipids	Fatty acids	fatty acid metabolism	Aldehyde dehydrogenase (EC 1.2.1.3)	5
Fatty Acids and Lipids	Fatty acids	fatty acid metabolism	3-hydroxyacyl-CoA dehydrogenase (EC 1.1.1.35)	1
Fatty Acids and Lipids	Fatty acids	fatty acid metabolism	Acyl-CoA dehydrogenase (EC 1.3.99.3)	1
Fatty Acids and Lipids	Fatty acids	fatty acid metabolism	Acyl-CoA dehydrogenase, short-chain specific (EC 1.3.99.2)	3
Fatty Acids and Lipids	Fatty acids	fatty acid metabolism	Enoyl-CoA hydratase (EC 4.2.1.17)	1
Fatty Acids and Lipids	Fatty acids	fatty acid oxidation pathway	Acetyl-CoA acetyltransferase (EC 2.3.1.9)	3
Fatty Acids and Lipids	Fatty acids	fatty acid oxidation pathway	Acyl-CoA dehydrogenase (EC 1.3.99.3)	1
Fatty Acids and Lipids	Fatty acids	fatty acid oxidation pathway	Acyl-CoA dehydrogenase, short-chain specific (EC 1.3.99.2)	3
Fatty Acids and Lipids	Fatty acids	fatty acid oxidation pathway	3-hydroxyacyl-CoA dehydrogenase (EC 1.1.1.35)	1
Fatty Acids and Lipids	Fatty acids	fatty acid oxidation pathway	Enoyl-CoA hydratase (EC 4.2.1.17)	1
Fatty Acids and Lipids	Glycerolipids	Glycerolipid and glycerphospholipid metabolism	Glycerate kinase (EC 2.7.1.31)	2
Fatty Acids and Lipids	Glycerolipids	Glycerolipid and glycerphospholipid metabolism	Aerobic glycerol-3-phosphate dehydrogenase (EC 1.1.99.5)	2
Fatty Acids and Lipids	Glycerolipids	Glycerolipid and glycerphospholipid metabolism	Glycerol-3-phosphate acyltransferase (EC 2.3.1.15)	1
Fatty Acids and Lipids	Glycerolipids	Glycerolipid and glycerphospholipid metabolism	Alcohol dehydrogenase (EC 1.1.1.1)	2
Fatty Acids and Lipids	Glycerolipids	Glycerolipid and glycerphospholipid metabolism	1-acyl-sn-glycerol-3-phosphate acyltransferase (EC 2.3.1.51)	1
Fatty Acids and Lipids	Glycerolipids	Glycerolipid and glycerphospholipid metabolism	Cardiolipin synthetase (EC 2.7.8.-)	4
Fatty Acids and Lipids	Phospholipids	Betaine biosynthesis	Betaine aldehyde dehydrogenase (EC 1.2.1.8)	1
Fatty Acids and Lipids	Phospholipids	Betaine biosynthesis	Choline dehydrogenase (EC 1.1.99.1)	1
Fatty Acids and Lipids	Triacylglycerols	Glycerol fermenation to 1,3-propanediol	Glycerol dehydrogenase (EC 1.1.1.6)	3
Fatty Acids and Lipids	Triacylglycerols	Glycerol Metabolism	Glycerol-3-phosphate dehydrogenase (EC 1.1.99.5)	1
Fatty Acids and Lipids	Triacylglycerols	Glycerol Metabolism	Aerobic glycerol-3-phosphate dehydrogenase (EC 1.1.99.5)	2
Fatty Acids and Lipids	Triacylglycerols	Glycerol Metabolism	Glycerol dehydrogenase (EC 1.1.1.6)	3
Fatty Acids and Lipids	Triacylglycerols	Glycerol Metabolism	Glycerol-3-phosphate dehydrogenase [NAD(P)+] (EC 1.1.1.94)	1
Fatty Acids and Lipids	Triacylglycerols	Glycerol Metabolism	Glycerophosphoryl diester phosphodiesterase (EC 3.1.4.46)	1
Membrane Transport	ABC transporters	ABC transporter alkylphosphonate (TC 3.A.1.9.1)	Phosphonate ABC transporter permease protein phnE1 (TC 3.A.1.9.1)	2
Membrane Transport	ABC transporters	ABC transporter alkylphosphonate (TC 3.A.1.9.1)	Phosphonate ABC transporter permease protein phnE (TC 3.A.1.9.1)	1
Membrane Transport	ABC transporters	ABC transporter alkylphosphonate (TC 3.A.1.9.1)	Phosphonate ABC transporter phosphate-binding periplasmic component (TC 3.A.1.9.1)	1
Membrane Transport	ABC transporters	ABC transporter branched-chain amino acid (TC 3.A.1.4.1)	High-affinity branched-chain amino acid transport system permease protein LivH (TC 3.A.1.4.1)	5
Membrane Transport	ABC transporters	ABC transporter branched-chain amino acid (TC 3.A.1.4.1)	Branched-chain amino acid transport ATP-binding protein livF (TC 3.A.1.4.1)	2
Membrane Transport	ABC transporters	ABC transporter branched-chain amino acid (TC 3.A.1.4.1)	Branched-chain amino acid transport ATP-binding protein livG (TC 3.A.1.4.1)	2
Membrane Transport	ABC transporters	ABC transporter branched-chain amino acid (TC 3.A.1.4.1)	Branched-chain amino acid transport system permease protein livM (TC 3.A.1.4.1)	3
Membrane Transport	ABC transporters	ABC transporter branched-chain amino acid (TC 3.A.1.4.1)	High-affinity leucine-specific transport system, periplasmic binding protein livK (TC 3.A.1.4.1)	1
Membrane Transport	ABC transporters	ABC transporter dipeptide (TC 3.A.1.5.2)	Dipeptide transport ATP-binding protein dppD (TC 3.A.1.5.2)	3
Membrane Transport	ABC transporters	ABC transporter dipeptide (TC 3.A.1.5.2)	Dipeptide-binding ABC transporter, periplasmic substrate-binding component (TC 3.A.1.5.2)	3
Membrane Transport	ABC transporters	ABC transporter dipeptide (TC 3.A.1.5.2)	Dipeptide transport system permease protein dppC (TC 3.A.1.5.2)	1
Membrane Transport	ABC transporters	ABC transporter dipeptide (TC 3.A.1.5.2)	Dipeptide transport system permease protein dppB (TC 3.A.1.5.2)	1
Membrane Transport	ABC transporters	ABC transporter dipeptide (TC 3.A.1.5.2)	Dipeptide transport ATP-binding protein dppF (TC 3.A.1.5.2)	2
Membrane Transport	ABC transporters	ABC transporter ferric enterobactin (TC 3.A.1.14.2)	Ferric enterobactin transport ATP-binding protein fepC (TC 3.A.1.14.2)	1
Membrane Transport	ABC transporters	ABC transporter ferric enterobactin (TC 3.A.1.14.2)	Ferric enterobactin transport system permease protein fepD (TC 3.A.1.14.2)	1
Membrane Transport	ABC transporters	ABC transporter ferric enterobactin (TC 3.A.1.14.2)	Ferric enterobactin transport system permease protein fepG (TC 3.A.1.14.2)	1
Membrane Transport	ABC transporters	ABC transporter ferrichrome (TC 3.A.1.14.3)	Ferrichrome transport ATP-binding protein fhuC (TC 3.A.1.14.3)	8
Membrane Transport	ABC transporters	ABC transporter glutamine (TC 3.A.1.3.2)	Glutamine transport ATP-binding protein glnQ (TC 3.A.1.3.2)	1
Membrane Transport	ABC transporters	ABC transporter glycerol (TC 3.A.1.1.3)	SN-glycerol-3-phosphate transport ATP-binding protein ugpC (TC 3.A.1.1.3)	1
Membrane Transport	ABC transporters	ABC transporter glycerol (TC 3.A.1.1.3)	Glycerol-3-phosphate ABC transporter, periplasmic glycerol-3-phosphate-binding protein (TC 3.A.1.1.3)	1
Membrane Transport	ABC transporters	ABC transporter heme (TC3.A.1.107.1)	Heme exporter protein C (TC3.A.1.107.1)	4
Membrane Transport	ABC transporters	ABC transporter heme (TC3.A.1.107.1)	Heme exporter protein A (TC3.A.1.107.1)	3
Membrane Transport	ABC transporters	ABC transporter heme (TC3.A.1.107.1)	Heme exporter protein B (TC3.A.1.107.1)	2
Membrane Transport	ABC transporters	ABC transporter L-proline glycine betaine (TC 3.A.1.12.1)	L-proline Glycine Betaine ABC transport ATP-binding protein proV (TC 3.A.1.12.1)	4
Membrane Transport	ABC transporters	ABC transporter maltose	Maltose maltodextrin transport ATP-binding protein malK	1
Membrane Transport	ABC transporters	ABC transporter molybdenum (TC 3.A.1.8.1)	Molybdenum transport system permease protein modB (TC 3.A.1.8.1)	1
Membrane Transport	ABC transporters	ABC transporter molybdenum (TC 3.A.1.8.1)	Molybdenum transport ATP-binding protein modC (TC 3.A.1.8.1)	1
Membrane Transport	ABC transporters	ABC transporter oligopeptide (TC 3.A.1.5.1)	Oligopeptide transport ATP-binding protein oppF (TC 3.A.1.5.1)	3
Membrane Transport	ABC transporters	ABC transporter oligopeptide (TC 3.A.1.5.1)	Oligopeptide transport system permease protein oppC (TC 3.A.1.5.1)	7
Membrane Transport	ABC transporters	ABC transporter oligopeptide (TC 3.A.1.5.1)	Oligopeptide transport ATP-binding protein oppD (TC 3.A.1.5.1)	3
Membrane Transport	ABC transporters	ABC transporter oligopeptide (TC 3.A.1.5.1)	Oligopeptide transport system permease protein oppB (TC 3.A.1.5.1)	2
Membrane Transport	ABC transporters	ABC transporter phosphate (TC 3.A.1.7.1)	Phosphate transport system permease protein pstA (TC 3.A.1.7.1)	2
Membrane Transport	ABC transporters	ABC transporter phosphate (TC 3.A.1.7.1)	Phosphate transport ATP-binding protein pstB (TC 3.A.1.7.1)	1
Membrane Transport	ABC transporters	ABC transporter polyamine putrescine spermidine (TC 3.A.1.11.1)	Spermidine Putrescine ABC transporter permease component potB (TC_3.A.1.11.1)	1
Membrane Transport	ABC transporters	ABC transporter polyamine putrescine spermidine (TC 3.A.1.11.1)	Spermidine Putrescine ABC transporter permease component potC (TC_3.A.1.11.1)	2
Membrane Transport	ABC transporters	ABC transporter putrescine (TC 3.A.1.11.2)	Putrescine transport system permease protein potH (TC 3.A.1.11.2)	1
Membrane Transport	ABC transporters	ABC transporter ribose (TC 3.A.1.2.1)	Ribose transport ATP-binding protein rbsA (TC 3.A.1.2.1)	9
Membrane Transport	ABC transporters	ABC transporter ribose (TC 3.A.1.2.1)	Ribose transport system permease protein rbsC (TC 3.A.1.2.1)	1
Membrane Transport	ABC transporters	CbiQO-type ABC transporter systems	Thiamin-related ABC transporter, ATPase component	4
Membrane Transport	ABC transporters	CbiQO-type ABC transporter systems	Thiamin-related ABC transporter, transmembrane component 1	1
Membrane Transport	ABC transporters	CbiQO-type ABC transporter systems	bioY-linked ATPase component CbiO of ABC cassete	2
Membrane Transport	ABC transporters	CbiQO-type ABC transporter systems	ABC-type cobalt transport system, ATPase component CbiO and related transporters	1
Membrane Transport	ABC transporters	P-type ATPase transporter potassium (TC 3.A.3.7.1)	Potassium-transporting ATPase A chain (EC 3.6.3.12) (TC 3.A.3.7.1)	1
Membrane Transport	ABC transporters	Transport of Nickel and Cobalt	Urease alpha subunit (EC 3.5.1.5)	9
Membrane Transport	Uni-, Sym- and Antiporters	Sodium Hydrogen Antiporter	Na(+) H(+) antiporter subunit A	4
Membrane Transport	Uni-, Sym- and Antiporters	Sodium Hydrogen Antiporter	Na(+) H(+) antiporter subunit B	4
Membrane Transport	Uni-, Sym- and Antiporters	Sodium Hydrogen Antiporter	Na(+) H(+) antiporter subunit D	1
Membrane Transport	Uni-, Sym- and Antiporters	Sodium Hydrogen Antiporter	Na(+) H(+) antiporter subunit D (TC 2.A.63.1.3)	3
Membrane Transport	Uni-, Sym- and Antiporters	Sodium Hydrogen Antiporter	Na(+) H(+) antiporter subunit G	1
Membrane Transport	Uni-, Sym- and Antiporters	Sodium Hydrogen Antiporter	Na(+) H(+) antiporter subunit C (TC 2.A.63.1.3)	1
Membrane Transport	Uni-, Sym- and Antiporters	Sodium Hydrogen Antiporter	Na(+) H(+) antiporter subunit A (TC 2.A.63.1.3)	3
Metabolism of aromatic compounds	Metabolism of central aromatic intermediates	Catechol branch of beta-ketoadipate pathway	Succinyl-CoA:3-ketoacid-coenzyme A transferase subunit A (EC 2.8.3.5)	2
Metabolism of aromatic compounds	Metabolism of central aromatic intermediates	Catechol branch of beta-ketoadipate pathway	3-oxoadipate CoA-transferase subunit B (EC 2.8.3.6)	1
Metabolism of aromatic compounds	Metabolism of central aromatic intermediates	Catechol branch of beta-ketoadipate pathway	Succinyl-CoA:3-ketoacid-coenzyme A transferase subunit B (EC 2.8.3.5)	1
Metabolism of aromatic compounds	Metabolism of central aromatic intermediates	Homogentisate pathway of aromatic compound degradation	Fumarylacetoacetase (EC 3.7.1.2)	1
Metabolism of aromatic compounds	Metabolism of central aromatic intermediates	Homogentisate pathway of aromatic compound degradation	Aconitate hydratase (EC 4.2.1.3)	19
Metabolism of aromatic compounds	Metabolism of central aromatic intermediates	Phenylacetate pathway of aromatic compound degradation	Phenylacetate-coenzyme A ligase (EC 6.2.1.30)	1
Metabolism of aromatic compounds	Metabolism of central aromatic intermediates	Phenylacetate pathway of aromatic compound degradation	Aldehyde dehydrogenase (EC 1.2.1.3)	5
Metabolism of aromatic compounds	Metabolism of central aromatic intermediates	Phenylacetate pathway of aromatic compound degradation	Enoyl-CoA hydratase (EC 4.2.1.17)	1
Metabolism of aromatic compounds	Metabolism of central aromatic intermediates	Protocatechuate branch of beta-ketoadipate pathway	Succinyl-CoA:3-ketoacid-coenzyme A transferase subunit A (EC 2.8.3.5)	2
Metabolism of aromatic compounds	Metabolism of central aromatic intermediates	Protocatechuate branch of beta-ketoadipate pathway	3-oxoadipate CoA-transferase subunit B (EC 2.8.3.6)	1
Metabolism of aromatic compounds	Metabolism of central aromatic intermediates	Protocatechuate branch of beta-ketoadipate pathway	Succinyl-CoA:3-ketoacid-coenzyme A transferase subunit B (EC 2.8.3.5)	1
Metabolism of aromatic compounds	Peripheral pathways for catabolism of aromatic compounds	Benzoate catabolism	3-Oxoadipate CoA-transferase subunit B (EC 2.8.3.6)	1
Metabolism of aromatic compounds	Peripheral pathways for catabolism of aromatic compounds	Benzoate degradation	Benzoate transport protein	1
Metabolism of aromatic compounds	Peripheral pathways for catabolism of aromatic compounds	Biphenyl Degradation	4-hydroxy-2-oxovalerate aldolase (EC 4.1.3.-)	2
Metabolism of aromatic compounds	Peripheral pathways for catabolism of aromatic compounds	Biphenyl Degradation	Acetaldehyde dehydrogenase (EC 1.2.1.10)	2
Motility and Chemotaxis	Chemotaxis in Prokaryota	Bacterial Chemotaxis	Dipeptide-binding ABC transporter, periplasmic substrate-binding component (TC 3.A.1.5.2)	3
Motility and Chemotaxis	Flagellar motility in Prokaryota	Flagellum	Flagellar motor rotation protein motB	3
Motility and Chemotaxis	Flagellar motility in Prokaryota	Flagellum	RNA polymerase sigma factor RpoD	1
Motility and Chemotaxis	Flagellar motility in Prokaryota	Flagellum	Flagellar hook-length control protein fliK	1
Motility and Chemotaxis	Flagellar motility in Prokaryota	Flagellum	Flagellar protein fliJ	1
Motility and Chemotaxis	Flagellar motility in Prokaryota	Flagellum	Flagellar regulatory protein fleQ	1
Motility and Chemotaxis	Flagellar motility in Prokaryota	Flagellum	Flagellum-specific ATP synthase fliI	1
Motility and Chemotaxis	Social motility and nonflagellar swimming in bacteria	Bacterial motility:Gliding	Type II secretory pathway, component PulF/Type 4 fimbrial assembly protein pilC	4
Motility and Chemotaxis	Social motility and nonflagellar swimming in bacteria	Bacterial motility:Gliding	Twitching motility protein PilT	3
Nitrogen Metabolism		Allantoin degradation	Glycerate kinase (EC 2.7.1.31)	2
Nitrogen Metabolism		Ammonia assimilation	Nitrogen regulation protein NR(I)	1
Nitrogen Metabolism		Ammonia assimilation	Glutamate synthase [NADPH] small chain (EC 1.4.1.13)	3
Nitrogen Metabolism		Ammonia assimilation	Glutamate synthase [NADPH] large chain (EC 1.4.1.13)	3
Nitrogen Metabolism		Ammonia assimilation	Nitrogen regulatory protein P-II	1
Respiration	Electron accepting reactions	Denitrification	Cytochrome cd1 nitrite reductase (EC:1.7.2.1)	23
Respiration	Electron accepting reactions	Denitrification	Copper-containing nitrite reductase (EC 1.7.2.1)	1
Nitrogen Metabolism		Nitrate and nitrite ammonification	Respiratory nitrate reductase alpha chain (EC 1.7.99.4)	5
Nitrogen Metabolism		Nitrate and nitrite ammonification	Nitrite transporter from formate/nitrite family	2
Nitrogen Metabolism		Nitrate and nitrite ammonification	Nitrite reductase [NAD(P)H] large subunit (EC 1.7.1.4)	1
Nitrogen Metabolism		Nitrate and nitrite ammonification	Nitrate/nitrite transporter	5
Nitrogen Metabolism		Nitrosative stress	Nitric oxide-dependent regulator DnrN or NorA	1
Nucleosides and Nucleotides	Purines	De Novo Purine Biosynthesis	Phosphoribosylaminoimidazole carboxylase ATPase subunit (EC 4.1.1.21)	2
Nucleosides and Nucleotides	Purines	De Novo Purine Biosynthesis	Phosphoribosylamine--glycine ligase (EC 6.3.4.13)	2
Nucleosides and Nucleotides	Purines	De Novo Purine Biosynthesis	Phosphoribosylformylglycinamidine synthase, glutamine amidotransferase subunit (EC 6.3.5.3)	4
Nucleosides and Nucleotides	Purines	De Novo Purine Biosynthesis	Phosphoribosylaminoimidazole-succinocarboxamide synthase (EC 6.3.2.6)	1
Nucleosides and Nucleotides	Purines	De Novo Purine Biosynthesis	Amidophosphoribosyltransferase (EC 2.4.2.14)	4
Nucleosides and Nucleotides	Purines	De Novo Purine Biosynthesis	Phosphoribosylformylglycinamidine cyclo-ligase (EC 6.3.3.1)	3
Nucleosides and Nucleotides	Purines	De Novo Purine Biosynthesis	Phosphoribosylaminoimidazolecarboxamide formyltransferase (EC 2.1.2.3)	1
Nucleosides and Nucleotides	Purines	De Novo Purine Biosynthesis	Phosphoribosylformylglycinamidine synthase, synthetase subunit (EC 6.3.5.3)	4
Nucleosides and Nucleotides	Purines	De Novo Purine Biosynthesis	IMP cyclohydrolase (EC 3.5.4.10)	1
Nucleosides and Nucleotides	Purines	De Novo Purine Biosynthesis	Adenylosuccinate lyase (EC 4.3.2.2)	5
Nucleosides and Nucleotides	Purines	Purine conversions	Deoxyguanosine kinase (EC 2.7.1.113)	2
Nucleosides and Nucleotides	Purines	Purine conversions	AMP nucleosidase (EC 3.2.2.4)	3
Nucleosides and Nucleotides	Purines	Purine conversions	Purine nucleoside phosphorylase (EC 2.4.2.1)	1
Nucleosides and Nucleotides	Purines	Purine conversions	Adenylosuccinate synthetase (EC 6.3.4.4)	4
Nucleosides and Nucleotides	Purines	Purine conversions	Hypoxanthine-guanine phosphoribosyltransferase (EC 2.4.2.8)	3
Nucleosides and Nucleotides	Purines	Purine conversions	Adenylosuccinate lyase (EC 4.3.2.2)	5
Nucleosides and Nucleotides	Purines	Purine conversions	Deoxyadenosine kinase (EC 2.7.1.76)	2
Nucleosides and Nucleotides	Purines	Purine conversions	Adenosine deaminase (EC 3.5.4.4)	1
Nucleosides and Nucleotides	Purines	Purine conversions	5'-nucleotidase (EC 3.1.3.5)	2
Nucleosides and Nucleotides	Purines	Purine conversions	Inosine-5'-monophosphate dehydrogenase (EC 1.1.1.205)	1
Nucleosides and Nucleotides	Purines	Purine conversions	GMP reductase (EC 1.7.1.7)	1
Nucleosides and Nucleotides	Pyrimidines	De Novo Pyrimidine Synthesis	Dihydroorotate dehydrogenase (EC 1.3.3.1)	1
Nucleosides and Nucleotides	Pyrimidines	De Novo Pyrimidine Synthesis	Aspartate carbamoyltransferase (EC 2.1.3.2)	1
Nucleosides and Nucleotides	Pyrimidines	De Novo Pyrimidine Synthesis	Dihydroorotate dehydrogenase electron transfer subunit (EC 1.3.3.1)	5
Nucleosides and Nucleotides	Pyrimidines	De Novo Pyrimidine Synthesis	Carbamoyl-phosphate synthase large chain (EC 6.3.5.5)	16
Nucleosides and Nucleotides	Pyrimidines	De Novo Pyrimidine Synthesis	Dihydroorotate dehydrogenase, catalytic subunit (EC 1.3.3.1)	3
Nucleosides and Nucleotides	Pyrimidines	pyrimidine conversions	2',3'-cyclic-nucleotide 2'-phosphodiesterase (EC 3.1.4.16)	2
Nucleosides and Nucleotides	Pyrimidines	pyrimidine conversions	Pyrimidine-nucleoside phosphorylase (EC 2.4.2.2)	2
Nucleosides and Nucleotides	Pyrimidines	pyrimidine conversions	CTP synthase (EC 6.3.4.2)	4
Nucleosides and Nucleotides	Pyrimidines	pyrimidine conversions	5'-nucleotidase (EC 3.1.3.5)	2
Nucleosides and Nucleotides	Pyrimidines	pyrimidine conversions	Purine nucleoside phosphorylase (EC 2.4.2.1)	1
Nucleosides and Nucleotides	Pyrimidines	pyrimidine conversions	Deoxycytidine triphosphate deaminase (EC 3.5.4.13)	2
Nucleosides and Nucleotides	Pyrimidines	pyrimidine conversions	Thioredoxin reductase (EC 1.8.1.9)	3
Nucleosides and Nucleotides	Pyrimidines	pyrimidine conversions	Thymidylate synthase (EC 2.1.1.45)	3
Nucleosides and Nucleotides	Pyrimidines	pyrimidine conversions	Cytidylate kinase (EC 2.7.4.14)	1
Nucleosides and Nucleotides		Ribonucleotide reduction	Ribonucleotide reductase of class Ib (aerobic), alpha subunit (EC 1.17.4.1)	1
Nucleosides and Nucleotides		Ribonucleotide reduction	Ribonucleotide reductase of class Ia (aerobic), alpha subunit (EC 1.17.4.1)	1
Nucleosides and Nucleotides		Ribonucleotide reduction	Ribonucleotide reductase transcriptional regulator NrdR	3
Nucleosides and Nucleotides		Ribonucleotide reduction	Ribonucleotide reductase of class III (anaerobic), activating protein (EC 1.97.1.4)	1
Nucleosides and Nucleotides		Ribonucleotide reduction	Ribonucleotide reductase of class II (coenzyme B12-dependent) (EC 1.17.4.1)	2
Nucleosides and Nucleotides		Ribose and deoxyribose phosphate metabolism	Phosphopentomutase (EC 5.4.2.7)	1
Nucleosides and Nucleotides		Ribose and deoxyribose phosphate metabolism	Transketolase (EC 2.2.1.1)	4
Nucleosides and Nucleotides		Ribose and deoxyribose phosphate metabolism	Deoxyribose-phosphate aldolase (EC 4.1.2.4)	1
Phage		Prophage lysogenic conversion modules	Phage-associated cell wall hydrolase	2
Protein Metabolism	Protein Biosynthesis	Ribosome biogenesis bacterial	Ribosomal-protein-S5p-alanine acetyltransferase (EC 2.3.1.-)	2
Protein Metabolism	Protein Biosynthesis	Ribosome biogenesis bacterial	Ribonuclease E (EC 3.1.4.-)	1
Protein Metabolism	Protein Biosynthesis	Ribosome LSU bacterial	LSU ribosomal protein L15p (L27Ae)	1
Protein Metabolism	Protein Biosynthesis	Ribosome LSU bacterial	LSU ribosomal protein L18p (L5e)	2
Protein Metabolism	Protein Biosynthesis	Ribosome LSU bacterial	LSU ribosomal protein L21p	1
Protein Metabolism	Protein Biosynthesis	Ribosome LSU bacterial	LSU ribosomal protein L20p	1
Protein Metabolism	Protein Biosynthesis	Ribosome LSU bacterial	LSU ribosomal protein L2p (L8e)	1
Protein Metabolism	Protein Biosynthesis	Ribosome LSU bacterial	LSU ribosomal protein L5p (L11e)	2
Protein Metabolism	Protein Biosynthesis	Ribosome LSU bacterial	LSU ribosomal protein L33p	1
Protein Metabolism	Protein Biosynthesis	Ribosome LSU bacterial	LSU ribosomal protein L9p	1
Protein Metabolism	Protein Biosynthesis	Ribosome SSU bacterial	SSU ribosomal protein S4p (S9e)	1
Protein Metabolism	Protein Biosynthesis	Ribosome SSU bacterial	SSU ribosomal protein S12p (S23e)	2
Protein Metabolism	Protein Biosynthesis	Ribosome SSU bacterial	SSU ribosomal protein S13p (S18e)	1
Protein Metabolism	Protein Biosynthesis	Ribosome SSU bacterial	SSU ribosomal protein S9p (S16e)	2
Protein Metabolism	Protein Biosynthesis	Ribosome SSU bacterial	SSU ribosomal protein S7p (S5e)	7
Protein Metabolism	Protein Biosynthesis	Translation factors bacterial	Peptide deformylase (EC 3.5.1.88)	1
Protein Metabolism	Protein Biosynthesis	Translation factors bacterial	Translation initiation factor 2	1
Protein Metabolism	Protein Biosynthesis	Translation factors bacterial	Translation elongation factor Tu	3
Protein Metabolism	Protein Biosynthesis	Translation factors bacterial	Translation elongation factor P	2
Protein Metabolism	Protein Biosynthesis	Translation factors bacterial	Translation elongation factor G	1
Protein Metabolism	Protein Biosynthesis	Translation factors bacterial	Methionine aminopeptidase (EC 3.4.11.18)	3
Protein Metabolism	Protein Biosynthesis	Translation factors bacterial	Peptide chain release factor 3	2
Protein Metabolism	Protein Biosynthesis	Translation factors bacterial	Methionyl-tRNA formyltransferase (EC 2.1.2.9)	1
Protein Metabolism	Protein Biosynthesis	Translation factors bacterial	Peptide chain release factor 2	1
Protein Metabolism	Protein Biosynthesis	Translation factors bacterial	Ribosome recycling factor	1
Protein Metabolism	Protein Biosynthesis	Translation factors bacterial	Translation initiation factor 3	1
Protein Metabolism	Protein Biosynthesis	Universal GTPases	GTP-binding and nucleic acid-binding protein YchF	3
Protein Metabolism	Protein Biosynthesis	Universal GTPases	Signal recognition particle, subunit Ffh SRP54 (TC 3.A.5.1.1)	5
Protein Metabolism	Protein Biosynthesis	Universal GTPases	GTP-binding protein LepA	3
Protein Metabolism	Protein Biosynthesis	Universal GTPases	GTP-binding protein EngB	1
Protein Metabolism	Protein Biosynthesis	Universal GTPases	GTP-binding protein Era	2
Protein Metabolism	Protein Biosynthesis	Universal GTPases	GTP-binding protein EngA	1
Protein Metabolism	Protein Biosynthesis	Universal GTPases	Translation elongation factor Tu	3
Protein Metabolism	Protein Biosynthesis	Universal GTPases	Translation elongation factor G	1
Protein Metabolism	Protein Biosynthesis	Universal GTPases	GTP-binding protein HflX	3
Protein Metabolism	Protein Biosynthesis	Universal GTPases	Translation initiation factor 2	1
Protein Metabolism	Protein Degradation	Phenylpropionate Degradation	3-phenylpropionate dioxygenase ferredoxin--NAD(+) reductase component (EC 1.18.1.3)	3
Protein Metabolism	Protein Degradation	Phenylpropionate Degradation	3-phenylpropionate dioxygenase alpha subunit (EC 1.14.1.-)	2
Protein Metabolism	Protein Degradation	Phenylpropionate Degradation	3-phenylpropionate dioxygenase beta subunit (EC 1.14.1.-)	1
Protein Metabolism	Protein Degradation	Phenylpropionate Degradation	Probable 3-phenylpropionic acid transporter	1
Protein Metabolism	Protein Degradation	Protein degradation	Cytosol aminopeptidase PepA (EC 3.4.11.1)	1
Protein Metabolism	Protein Degradation	Proteolysis in bacteria, ATP-dependent	ATP-dependent protease La (EC 3.4.21.53)	1
Protein Metabolism	Protein Degradation	Proteolysis in bacteria, ATP-dependent	ATP-dependent Clp protease ATP-binding subunit clpA	1
Protein Metabolism	Protein Degradation	Proteolysis in bacteria, ATP-dependent	ClpB protein	16
Protein Metabolism	Protein Export and Secretion	General secretory pathway (Sec-SRP) complex (TC 3.A.5.1.1)	Ribonuclease P protein component (EC 3.1.26.5)	1
Protein Metabolism	Protein Export and Secretion	General secretory pathway (Sec-SRP) complex (TC 3.A.5.1.1)	Protein-export membrane protein secF (TC 3.A.5.1.1)	1
Protein Metabolism	Protein Export and Secretion	General secretory pathway (Sec-SRP) complex (TC 3.A.5.1.1)	Preprotein translocase secY subunit (TC 3.A.5.1.1)	1
Protein Metabolism	Protein Export and Secretion	General secretory pathway (Sec-SRP) complex (TC 3.A.5.1.1)	Signal recognition particle, subunit Ffh SRP54 (TC 3.A.5.1.1)	5
Protein Metabolism	Protein Export and Secretion	General secretory pathway (Sec-SRP) complex (TC 3.A.5.1.1)	Protein export cytoplasm protein SecA ATPase RNA helicase (TC 3.A.5.1.1)	8
Protein Metabolism	Protein Export and Secretion	General secretory pathway (Sec-SRP) complex (TC 3.A.5.1.1)	Protein-export membrane protein secD (TC 3.A.5.1.1)	2
Protein Metabolism	Protein Folding	GroEL GroES	Heat shock protein 60 family chaperone GroEL	4
Protein Metabolism	Protein Folding	GroEL GroES	Heat shock protein 60 family co-chaperone GroES	2
Protein Metabolism	Protein Processing and Modification	Protein Acetylation and Deacetylation in Bacteria	Acetate peremase actP	2
Respiration	ATP synthases	F0F1-type ATP synthase	ATP synthase alpha chain (EC 3.6.3.14)	2
Respiration	ATP synthases	F0F1-type ATP synthase	ATP synthase beta chain (EC 3.6.3.14)	1
Respiration	Electron accepting reactions	Anaerobic respiratory reductases	Acyl-CoA dehydrogenase, short-chain specific (EC 1.3.99.2)	3
Respiration	Electron accepting reactions	Anaerobic respiratory reductases	Ferredoxin reductase	3
Respiration	Electron accepting reactions	Anaerobic respiratory reductases	Anaerobic dimethyl sulfoxide reductase chain A (EC 1.8.99.-)	6
Respiration	Electron accepting reactions	Anaerobic respiratory reductases	Sulfite reductase beta subunit (EC 1.8.99.1)	1
Respiration	Electron accepting reactions	Terminal cytochrome C oxidases	Cytochrome c oxidase subunit CcoO (EC 1.9.3.1)	1
Respiration	Electron accepting reactions	Terminal cytochrome C oxidases	Cytochrome c oxidase polypeptide I (EC 1.9.3.1)	2
Respiration	Electron accepting reactions	Terminal cytochrome C oxidases	Cytochrome c oxidase subunit CcoN (EC 1.9.3.1)	5
Respiration	Electron accepting reactions	Terminal cytochrome C oxidases	FixG-related protein	2
Respiration	Electron accepting reactions	Terminal cytochrome oxidases	putative Cytochrome bd2, subunit I	3
Respiration	Electron accepting reactions	Terminal cytochrome oxidases	Transport ATP-binding protein cydC	1
Respiration	Electron accepting reactions	Terminal cytochrome oxidases	Cytochrome d ubiquinol oxidase subunit I (EC 1.10.3.-)	3
Respiration	Electron accepting reactions	Terminal cytochrome oxidases	putative Cytochrome bd2, subunit II	1
Respiration	Electron accepting reactions	Terminal cytochrome oxidases	Transport ATP-binding protein cydD	3
Respiration	Electron accepting reactions	Terminal cytochrome oxidases	Transport ATP-binding protein cydCD	1
Respiration	Electron donating reactions	Coenzyme F420 hydrogenase	Coenzyme F420 hydrogenase beta subunit (EC 1.12.98.1)	1
Respiration	Electron donating reactions	Formate hydrogenase	Formate dehydrogenase-O, major subunit (EC 1.2.1.2)	1
Respiration	Electron donating reactions	Formate hydrogenase	Formate hydrogenlyase transcriptional activator	1
Respiration	Electron donating reactions	Formate hydrogenase	Hydrogenase-4 component D (EC 1.-.-.-)	1
Respiration	Electron donating reactions	Formate hydrogenase	Hydrogenase-4 transcriptional activator	1
Respiration	Electron donating reactions	Formate hydrogenase	Hydrogenase-4 component F (EC 1.-.-.-)	1
Respiration	Electron donating reactions	Hydrogenases	NAD-reducing hydrogenase subunit HoxH (EC 1.12.1.2)	1
Respiration	Electron donating reactions	Hydrogenases	NAD-reducing hydrogenase subunit HoxU (EC 1.12.1.2)	1
Respiration	Electron donating reactions	NiFe hydrogenase maturation	[NiFe] hydrogenase nickel incorporation-associated protein HypB	75
Respiration	Electron donating reactions	Respiratory Complex I	NADH-ubiquinone oxidoreductase chain B (EC 1.6.5.3)	1
Respiration	Electron donating reactions	Respiratory Complex I	NADH-ubiquinone oxidoreductase chain G (EC 1.6.5.3)	1
Respiration	Electron donating reactions	Respiratory Complex I	NADH-ubiquinone oxidoreductase chain L (EC 1.6.5.3)	5
Respiration	Electron donating reactions	Respiratory Complex I	NADH ubiquinone oxidoreductase chain A (EC 1.6.5.3)	2
Respiration	Electron donating reactions	Respiratory Complex I	NADH-ubiquinone oxidoreductase chain N (EC 1.6.5.3)	2
Respiration	Electron donating reactions	Respiratory dehydrogenases 1	Glycerol dehydrogenase (EC 1.1.1.6)	3
Respiration	Electron donating reactions	Respiratory dehydrogenases 1	Aerobic glycerol-3-phosphate dehydrogenase (EC 1.1.99.5)	2
Respiration	Electron donating reactions	Respiratory dehydrogenases 1	D-amino acid dehydrogenase small subunit (EC 1.4.99.1)	1
Respiration	Electron donating reactions	Respiratory dehydrogenases 1	Acetyl-coenzyme A synthetase (EC 6.2.1.1)	3
Respiration	Electron donating reactions	Respiratory dehydrogenases 1	L-lactate dehydrogenase (EC 1.1.2.3)	1
Respiration	Electron donating reactions	Respiratory dehydrogenases 1	Proline dehydrogenase (EC 1.5.99.8) (Proline oxidase)	1
Respiration	Electron donating reactions	Succinate dehydrogenase	Succinate dehydrogenase iron-sulfur protein (EC 1.3.99.1)	1
Respiration	Electron donating reactions	Succinate dehydrogenase	Fumarate reductase flavoprotein subunit (EC 1.3.99.1)	4
Respiration	Electron donating reactions	Succinate dehydrogenase	Succinate dehydrogenase flavoprotein subunit (EC 1.3.99.1)	4
Respiration	Soluble electron carries	Soluble cytochromes and functionally related electron carriers	Ferredoxin	2
RNA metabolism	RNA processing and modification	Polyadenylation bacterial	tRNA nucleotidyltransferase (EC 2.7.7.25)	1
RNA metabolism	RNA processing and modification	Queuosine-Archaeosine Biosynthesis	Alkyl hydroperoxide reductase subunit C (EC 1.6.4.-)	3
RNA metabolism	RNA processing and modification	Queuosine-Archaeosine Biosynthesis	Queuosine Biosynthesis QueC ATPase	2
RNA metabolism	RNA processing and modification	Queuosine-Archaeosine Biosynthesis	tRNA-guanine transglycosylase (EC 2.4.2.29)	2
RNA metabolism	RNA processing and modification	Queuosine-Archaeosine Biosynthesis	S-adenosylmethionine:tRNA ribosyltransferase-isomerase (EC 5.-.-.-)	2
RNA metabolism	RNA processing and modification	tRNA processing	tRNA pseudouridine synthase A (EC 4.2.1.70)	1
RNA metabolism	RNA processing and modification	tRNA processing	tRNA-i(6)A37 methylthiotransferase	2
RNA metabolism	RNA processing and modification	tRNA processing	tRNA (5-methylaminomethyl-2-thiouridylate)-methyltransferase (EC 2.1.1.61)	2
RNA metabolism	RNA processing and modification	tRNA processing	tRNA(Ile)-lysidine synthetase	5
RNA metabolism	RNA processing and modification	tRNA processing	tRNA nucleotidyltransferase (EC 2.7.7.25)	1
RNA metabolism	RNA processing and modification	tRNA processing	tRNA delta(2)-isopentenylpyrophosphate transferase (EC 2.5.1.8)	2
RNA metabolism	RNA processing and modification	tRNA processing	Ribonuclease BN (EC 3.1.-.-)	1
RNA metabolism	RNA processing and modification	tRNA processing	tRNA(m7G46)-methyltransferase (EC 2.1.1.33)	1
RNA metabolism	RNA processing and modification	tRNA processing	tRNA pseudouridine 55 synthase (EC 4.2.1.70)	1
RNA metabolism		RNA polymerase bacterial	DNA-directed RNA polymerase beta subunit (EC 2.7.7.6)	7
RNA metabolism		RNA polymerase bacterial	DNA-directed RNA polymerase beta' subunit (EC 2.7.7.6)	3
RNA metabolism		Transcription factors bacterial	Transcription termination protein NusA	7
RNA metabolism		Transcription factors bacterial	RNA polymerase sporulation specific sigma factor SigH	1
RNA metabolism		Transcription factors bacterial	RNA polymerase sigma factor RpoD	1
RNA metabolism		Transcription factors bacterial	Serine protease precursor MucD/AlgY associated with sigma factor RpoE	1
RNA metabolism		Transcription factors bacterial	Transcription termination factor Rho	1
RNA metabolism		Transcription factors bacterial	Transcription-repair coupling factor	7
RNA metabolism		Transcription factors bacterial	RNA polymerase sigma factor RpoH	1
RNA metabolism		Transcription factors bacterial	COG0779: clustered with transcription termination protein NusA	2
RNA metabolism		tRNA aminoacylation	Alanyl-tRNA synthetase (EC 6.1.1.7)	3
RNA metabolism		tRNA aminoacylation	Valyl-tRNA synthetase (EC 6.1.1.9)	1
RNA metabolism		tRNA aminoacylation	Methionyl-tRNA synthetase (EC 6.1.1.10)	5
RNA metabolism		tRNA aminoacylation	Aspartyl-tRNA synthetase (EC 6.1.1.12)	1
RNA metabolism		tRNA aminoacylation	Tyrosyl-tRNA synthetase (EC 6.1.1.1)	4
RNA metabolism		tRNA aminoacylation	Glutaminyl-tRNA synthetase (EC 6.1.1.18)	2
RNA metabolism		tRNA aminoacylation	Lysyl-tRNA synthetase (class II) (EC 6.1.1.6)	3
RNA metabolism		tRNA aminoacylation	Seryl-tRNA synthetase (EC 6.1.1.11)	3
RNA metabolism		tRNA aminoacylation	Leucyl-tRNA synthetase (EC 6.1.1.4)	7
RNA metabolism		tRNA aminoacylation	Glycyl-tRNA synthetase beta chain (EC 6.1.1.14)	4
RNA metabolism		tRNA aminoacylation	Threonyl-tRNA synthetase (EC 6.1.1.3)	3
RNA metabolism		tRNA aminoacylation	Prolyl-tRNA synthetase (EC 6.1.1.15)	5
RNA metabolism		tRNA aminoacylation	Glutamyl-tRNA synthetase (EC 6.1.1.17)	3
RNA metabolism		tRNA aminoacylation	Glycyl-tRNA synthetase alpha chain (EC 6.1.1.14)	2
RNA metabolism		tRNA aminoacylation	Asparaginyl-tRNA synthetase (EC 6.1.1.22)	1
RNA metabolism		tRNA aminoacylation	Isoleucyl-tRNA synthetase (EC 6.1.1.5)	2
RNA metabolism		tRNA aminoacylation	Glycyl-tRNA synthetase (EC 6.1.1.14)	1
RNA metabolism		tRNA aminoacylation	Cysteinyl-tRNA synthetase (EC 6.1.1.16)	3
Stress response	Detoxification	D-tyrosyl-tRNA(Tyr) deacylase	D-tyrosyl-tRNA(Tyr) deacylase (EC 3.1.-.-)	1
Stress response	Oxidative stress	Glutathione Redox Metabolism	Glutathione S-transferase, theta (EC 2.5.1.18)	1
Stress response	Oxidative stress	Glutathione Redox Metabolism	Tripeptide aminopeptidase (EC EC 3.4.11.4)	2
Stress response	Oxidative stress	Glutathione Redox Metabolism	Glutathione-dependent formaldehyde dehydrogenase (EC 1.2.1.1)	1
Stress response	Oxidative stress	Glutathione Redox Metabolism	Glutathione reductase (EC 1.8.1.7)	1
Stress response	Oxidative stress	Protection from Reactive Oxygen Species	Catalase (EC 1.11.1.6)	4
Stress response	Oxidative stress	Protection from Reactive Oxygen Species	Superoxide dismutase [Cu-Zn] (EC 1.15.1.1)	1
Sulfur Metabolism	Inorganic sulfur assimilation	Inorganic Sulfur Assimilation	Sulfite reductase [NADPH] hemoprotein beta-component (EC 1.8.1.2)	1
Sulfur Metabolism	Inorganic sulfur assimilation	Sulfate assimilation	O-acetylhomoserine sulfhydrylase (EC 2.5.1.49)	2
Sulfur Metabolism	Inorganic sulfur assimilation	Sulfate assimilation	Sulfite reductase [NADPH] hemoprotein beta-component (EC 1.8.1.2)	1
Sulfur Metabolism	Inorganic sulfur assimilation	Sulfate assimilation	Sulfite reductase [NADPH] flavoprotein alpha-component (EC 1.8.1.2)	1
Sulfur Metabolism	Inorganic sulfur assimilation	Sulfate to Sulfide	Sulfate and thiosulfate binding protein cysP	1
Sulfur Metabolism	Inorganic sulfur assimilation	Sulfate to Sulfide	Sulfate permease	4
Virulence	Detection	MLST	Guanylate kinase (EC 2.7.4.8)	1
Virulence	Resistance to Antibiotics	Resistance to fluoroquinolones	DNA gyrase subunit A (EC 5.99.1.3)	3
Virulence	Resistance to Antibiotics	Resistance to fluoroquinolones	DNA gyrase subunit B (EC 5.99.1.3)	3
Virulence	Resistance to Antibiotics	Resistance to fluoroquinolones	Topoisomerase IV subunit B (EC 5.99.1.-)	2
Virulence	Resistance to Antibiotics	Resistance to fluoroquinolones	Topoisomerase IV subunit A (EC 5.99.1.-)	7
