# Supplementary material for: Using pyrosequencing to shed light on deep mine microbial ecology
Source: BMC Genomics. 2006 Mar 20;7:57. doi: 10.1186/1471-2164-7-57 (PMC1483832; doi:10.1186/1471-2164-7-57)
Supplement: Additional File 3 — Table1S. Two lists (one for the Red Sample and one for the Black Sample) describing all the similarities found in the data. The table has the following columns: "Classification I" and "Classification II" are hierarchical classifications of the subsystems. "Subsystem" is the name of the subsystem [25]. "Functional Role" is the role of the protein in the subsystem to which the sequence from the Soudan Mine was similar. "Occurrence" is the number of times that a functional role is found in each sample. The text files have the data as tab separated items, and the file ending .xls has the same data in Microsoft Excel format. [file 1471-2164-7-57-S3.txt]

Classification I	Classification II	Subsystem	Functional Role	Occurrence
Amino Acids and Derivatives	Alanine, serine, and glycine	Alanine Biosynthesis	Cysteine desulfurase (EC 4.4.1.-)	2
Amino Acids and Derivatives	Alanine, serine, and glycine	Glycine cleavage system	Glycine dehydrogenase [decarboxylating] (glycine cleavage system P protein) (EC 1.4.4.2)	4
Amino Acids and Derivatives	Alanine, serine, and glycine	Glycine cleavage system	Dihydrolipoamide dehydrogenase (EC 1.8.1.4)	3
Amino Acids and Derivatives	Alanine, serine, and glycine	Glycine cleavage system	Aminomethyltransferase (glycine cleavage system T protein) (EC:2.1.2.10)	1
Amino Acids and Derivatives	Alanine, serine, and glycine	Glycine synthesis	Serine hydroxymethyltransferase (EC 2.1.2.1)	2
Amino Acids and Derivatives	Alanine, serine, and glycine	Glycine synthesis	Low-specificity L-threonine aldolase (EC 4.1.2.5)	2
Amino Acids and Derivatives	Alanine, serine, and glycine	Serine Biosynthesis	Phosphoserine aminotransferase (EC 2.6.1.52)	1
Amino Acids and Derivatives	Alanine, serine, and glycine	Serine Biosynthesis	Phosphoserine phosphatase (EC 3.1.3.3)	1
Amino Acids and Derivatives	Alanine, serine, and glycine	Serine Biosynthesis	Serine hydroxymethyltransferase (EC 2.1.2.1)	2
Amino Acids and Derivatives	Arginine; urea cycle, polyamines	Arginine Putrescine and 4-aminobutyrate degradation	Urease accessory protein UreF	3
Amino Acids and Derivatives	Arginine; urea cycle, polyamines	Arginine Putrescine and 4-aminobutyrate degradation	Agmatine deiminase (EC 3.5.3.12)	1
Amino Acids and Derivatives	Arginine; urea cycle, polyamines	Arginine Putrescine and 4-aminobutyrate degradation	Proline dehydrogenase (EC 1.5.99.8) (Proline oxidase)	1
Amino Acids and Derivatives	Arginine; urea cycle, polyamines	Arginine Putrescine and 4-aminobutyrate degradation	Delta-1-pyrroline-5-carboxylate dehydrogenase (EC 1.5.1.12)	1
Amino Acids and Derivatives	Arginine; urea cycle, polyamines	Arginine Putrescine and 4-aminobutyrate degradation	4-aminobutyrate aminotransferase (EC 2.6.1.19)	4
Amino Acids and Derivatives	Arginine; urea cycle, polyamines	Arginine Putrescine and 4-aminobutyrate degradation	Arginine decarboxylase (EC 4.1.1.19)	9
Amino Acids and Derivatives	Arginine; urea cycle, polyamines	Arginine Putrescine and 4-aminobutyrate degradation	Urease accessory protein UreE	7
Amino Acids and Derivatives	Arginine; urea cycle, polyamines	Arginine Putrescine and 4-aminobutyrate degradation	Ornithine aminotransferase (EC 2.6.1.13)	1
Amino Acids and Derivatives	Arginine; urea cycle, polyamines	Arginine Putrescine and 4-aminobutyrate degradation	3-polyprenyl-4-hydroxybenzoate carboxy-lyase (EC 4.1.1.-)	1
Amino Acids and Derivatives	Arginine; urea cycle, polyamines	Arginine Putrescine and 4-aminobutyrate degradation	Ornithine carbamoyltransferase (EC 2.1.3.3)	1
Amino Acids and Derivatives	Arginine; urea cycle, polyamines	Arginine Putrescine and 4-aminobutyrate degradation	Urease alpha subunit (EC 3.5.1.5)	9
Amino Acids and Derivatives	Arginine; urea cycle, polyamines	Polyamine Metabolism	Spermidine Putrescine ABC transporter permease component potC (TC_3.A.1.11.1)	2
Amino Acids and Derivatives	Arginine; urea cycle, polyamines	Polyamine Metabolism	Arginine decarboxylase (EC 4.1.1.19)	9
Amino Acids and Derivatives	Arginine; urea cycle, polyamines	Polyamine Metabolism	Putrescine transport system permease protein potH (TC 3.A.1.11.2)	1
Amino Acids and Derivatives	Arginine; urea cycle, polyamines	Polyamine Metabolism	Spermidine Putrescine ABC transporter permease component potB (TC_3.A.1.11.1)	1
Amino Acids and Derivatives	Arginine; urea cycle, polyamines	Polyamine Metabolism	Ornithine decarboxylase (EC 4.1.1.17)	1
Amino Acids and Derivatives	Arginine; urea cycle, polyamines	Urea decomposition	Urea ABC transporter, permease protein UrtC	6
Amino Acids and Derivatives	Arginine; urea cycle, polyamines	Urea decomposition	Urease alpha subunit (EC 3.5.1.5)	9
Amino Acids and Derivatives	Arginine; urea cycle, polyamines	Urea decomposition	Urease accessory protein UreF	3
Amino Acids and Derivatives	Arginine; urea cycle, polyamines	Urea decomposition	Urea ABC transporter, permease protein UrtB	2
Amino Acids and Derivatives	Arginine; urea cycle, polyamines	Urea decomposition	Urea ABC transporter, ATPase protein UrtD	1
Amino Acids and Derivatives	Arginine; urea cycle, polyamines	Urea decomposition	Urea carboxylase	2
Amino Acids and Derivatives	Arginine; urea cycle, polyamines	Urea decomposition	Urea ABC transporter, urea binding protein	1
Amino Acids and Derivatives	Arginine; urea cycle, polyamines	Urea decomposition	Urease accessory protein UreE	7
Amino Acids and Derivatives	Aromatic amino acids and derivatives	Central meta-cleavage pathway of aromatic compound degradation	2-hydroxymuconic semialdehyde hydrolase (EC 3.7.1.9)	1
Amino Acids and Derivatives	Aromatic amino acids and derivatives	Chorismate Synthesis	3-phosphoshikimate 1-carboxyvinyltransferase (EC 2.5.1.19)	10
Amino Acids and Derivatives	Aromatic amino acids and derivatives	Chorismate Synthesis	Prephenate dehydrogenase (EC 1.3.1.12)	7
Amino Acids and Derivatives	Aromatic amino acids and derivatives	Chorismate Synthesis	Shikimate kinase (EC 2.7.1.71)	1
Amino Acids and Derivatives	Aromatic amino acids and derivatives	Chorismate Synthesis	Shikimate 5-dehydrogenase (EC 1.1.1.25)	1
Amino Acids and Derivatives	Aromatic amino acids and derivatives	Chorismate Synthesis	Phospho-2-dehydro-3-deoxyheptonate aldolase (EC 2.5.1.54)	5
Amino Acids and Derivatives	Aromatic amino acids and derivatives	Chorismate Synthesis	Chorismate mutase (EC 5.4.99.5)	1
Amino Acids and Derivatives	Aromatic amino acids and derivatives	Chorismate Synthesis	3-dehydroquinate synthase (EC 4.2.3.4)	5
Amino Acids and Derivatives	Aromatic amino acids and derivatives	Chorismate Synthesis	Chorismate synthase (EC 4.2.3.5)	2
Amino Acids and Derivatives	Aromatic amino acids and derivatives	Phenylalanine synthesis	Aspartate aminotransferase (EC 2.6.1.1)	6
Amino Acids and Derivatives	Aromatic amino acids and derivatives	Phenylalanine synthesis	Chorismate mutase (EC 5.4.99.5)	1
Amino Acids and Derivatives	Aromatic amino acids and derivatives	Tryptophan synthesis	Tryptophan synthase beta chain like (EC 4.2.1.20)	1
Amino Acids and Derivatives	Aromatic amino acids and derivatives	Tryptophan synthesis	Indole-3-glycerol phosphate synthase (EC 4.1.1.48)	1
Amino Acids and Derivatives	Aromatic amino acids and derivatives	Tryptophan synthesis	Anthranilate synthase, aminase component (EC 4.1.3.27)	2
Amino Acids and Derivatives	Aromatic amino acids and derivatives	Tryptophan synthesis	Tryptophan synthase beta chain (EC 4.2.1.20)	3
Amino Acids and Derivatives	Aromatic amino acids and derivatives	Tyrosine synthesis	Chorismate mutase (EC 5.4.99.5)	1
Amino Acids and Derivatives	Aromatic amino acids and derivatives	Tyrosine synthesis	Aspartate aminotransferase (EC 2.6.1.1)	5
Amino Acids and Derivatives	Aromatic amino acids and derivatives	Tyrosine synthesis	Prephenate dehydrogenase (EC 1.3.1.12)	7
Amino Acids and Derivatives	Branched-chain amino acids	Branched-Chain Amino Acid Biosynthesis	Dihydroxy-acid dehydratase (EC 4.2.1.9)	6
Amino Acids and Derivatives	Branched-chain amino acids	Branched-Chain Amino Acid Biosynthesis	3-isopropylmalate dehydrogenase (EC 1.1.1.85)	3
Amino Acids and Derivatives	Branched-chain amino acids	Branched-Chain Amino Acid Biosynthesis	Acetolactate synthase large subunit (EC 2.2.1.6)	4
Amino Acids and Derivatives	Branched-chain amino acids	Branched-Chain Amino Acid Biosynthesis	2-isopropylmalate synthase (EC 2.3.3.13)	12
Amino Acids and Derivatives	Branched-chain amino acids	Branched-Chain Amino Acid Biosynthesis	Threonine dehydratase (EC 4.3.1.19)	1
Amino Acids and Derivatives	Branched-chain amino acids	Branched-Chain Amino Acid Biosynthesis	3-isopropylmalate dehydratase large subunit (EC 4.2.1.33)	1
Amino Acids and Derivatives	Branched-chain amino acids	Branched-Chain Amino Acid Biosynthesis	Ketol-acid reductoisomerase (EC 1.1.1.86)	3
Amino Acids and Derivatives	Branched-chain amino acids	Branched-Chain Amino Acid Biosynthesis	Branched-chain amino acid aminotransferase (EC 2.6.1.42)	45
Amino Acids and Derivatives	Branched-chain amino acids	HMG CoA Synthesis	Isovaleryl-CoA dehydrogenase (EC 1.3.99.10)	2
Amino Acids and Derivatives	Branched-chain amino acids	HMG CoA Synthesis	Methylcrotonyl-CoA carboxylase biotin-containing subunit (EC 6.4.1.4)	1
Amino Acids and Derivatives	Branched-chain amino acids	Isoleucine degradation	Branched-chain alpha-keto acid dehydrogenase, E1 component, beta subunit (EC 1.2.4.4)	5
Amino Acids and Derivatives	Branched-chain amino acids	Isoleucine degradation	Dihydrolipoamide dehydrogenase (EC 1.8.1.4)	3
Amino Acids and Derivatives	Branched-chain amino acids	Isoleucine degradation	3-hydroxyacyl-CoA dehydrogenase (EC 1.1.1.35)	1
Amino Acids and Derivatives	Branched-chain amino acids	Isoleucine degradation	Branched-chain amino acid aminotransferase (EC 2.6.1.42)	45
Amino Acids and Derivatives	Branched-chain amino acids	Isoleucine degradation	Branched-chain alpha-keto acid dehydrogenase, E1 component, alpha subunit (EC 1.2.4.4)	2
Amino Acids and Derivatives	Branched-chain amino acids	Isoleucine degradation	Acyl-CoA dehydrogenase (EC 1.3.99.3)	1
Amino Acids and Derivatives	Branched-chain amino acids	Isoleucine degradation	Enoyl-CoA hydratase (EC 4.2.1.17)	1
Amino Acids and Derivatives	Branched-chain amino acids	Isoleucine degradation	Acyl-CoA dehydrogenase, short-chain specific (EC 1.3.99.2)	3
Amino Acids and Derivatives	Branched-chain amino acids	Isoleucine degradation	Lipoamide acyltransferase component of branched-chain alpha-keto acid dehydrogenase complex (EC 2.3.1.-)	2
Amino Acids and Derivatives	Branched-chain amino acids	Leucine Biosynthesis v2	3-isopropylmalate dehydrogenase (EC 1.1.1.85)	3
Amino Acids and Derivatives	Branched-chain amino acids	Leucine Biosynthesis v2	3-isopropylmalate dehydratase large subunit (EC 4.2.1.33)	1
Amino Acids and Derivatives	Branched-chain amino acids	Leucine Biosynthesis v2	2-isopropylmalate synthase (EC 2.3.3.13)	12
Amino Acids and Derivatives	Branched-chain amino acids	Leucine Biosynthesis v2	Branched-chain amino acid aminotransferase (EC 2.6.1.42)	44
Amino Acids and Derivatives	Branched-chain amino acids	Leucine Degradation and HMG-CoA Metabolism	2-oxoisovalerate dehydrogenase beta subunit (EC 1.2.4.4)	1
Amino Acids and Derivatives	Branched-chain amino acids	Leucine Degradation and HMG-CoA Metabolism	Methylcrotonyl-CoA carboxylase biotin-containing subunit (EC 6.4.1.4)	1
Amino Acids and Derivatives	Branched-chain amino acids	Leucine Degradation and HMG-CoA Metabolism	Branched-chain amino acid aminotransferase (EC 2.6.1.42)	40
Amino Acids and Derivatives	Branched-chain amino acids	Leucine Degradation and HMG-CoA Metabolism	Isovaleryl-CoA dehydrogenase (EC 1.3.99.10)	1
Amino Acids and Derivatives	Branched-chain amino acids	Leucine Degradation and HMG-CoA Metabolism	Succinyl-CoA:3-ketoacid-coenzyme A transferase subunit B (EC 2.8.3.5)	1
Amino Acids and Derivatives	Branched-chain amino acids	Leucine Degradation and HMG-CoA Metabolism	Succinyl-CoA:3-ketoacid-coenzyme A transferase subunit A (EC 2.8.3.5)	1
Amino Acids and Derivatives	Branched-chain amino acids	Valine Biosynthesis	Acetolactate synthase large subunit (EC 2.2.1.6)	2
Amino Acids and Derivatives	Branched-chain amino acids	Valine degradation	Branched-chain alpha-keto acid dehydrogenase, E1 component, alpha subunit (EC 1.2.4.4)	2
Amino Acids and Derivatives	Branched-chain amino acids	Valine degradation	Acyl-CoA dehydrogenase, short-chain specific (EC 1.3.99.2)	3
Amino Acids and Derivatives	Branched-chain amino acids	Valine degradation	Branched-chain amino acid aminotransferase (EC 2.6.1.42)	45
Amino Acids and Derivatives	Branched-chain amino acids	Valine degradation	Branched-chain alpha-keto acid dehydrogenase, E1 component, beta subunit (EC 1.2.4.4)	5
Amino Acids and Derivatives	Branched-chain amino acids	Valine degradation	Dihydrolipoamide dehydrogenase (EC 1.8.1.4)	3
Amino Acids and Derivatives	Branched-chain amino acids	Valine degradation	Lipoamide acyltransferase component of branched-chain alpha-keto acid dehydrogenase complex (EC 2.3.1.-)	2
Amino Acids and Derivatives	Branched-chain amino acids	Valine degradation	Enoyl-CoA hydratase (EC 4.2.1.17)	1
Amino Acids and Derivatives	Branched-chain amino acids	Valine degradation	Acyl-CoA dehydrogenase (EC 1.3.99.3)	1
Amino Acids and Derivatives	Branched-chain amino acids	Valine degradation	3-hydroxyacyl-CoA dehydrogenase (EC 1.1.1.35)	1
Amino Acids and Derivatives	Glutamine, glutamate, aspartate, asparagine; ammonia assimilation	Asp-Glu-tRNA(Asn-Gln) transamidation	Glutaminyl-tRNA synthetase (EC 6.1.1.18)	2
Amino Acids and Derivatives	Glutamine, glutamate, aspartate, asparagine; ammonia assimilation	Asp-Glu-tRNA(Asn-Gln) transamidation	Glutamyl-tRNA synthetase (EC 6.1.1.17)	3
Amino Acids and Derivatives	Glutamine, glutamate, aspartate, asparagine; ammonia assimilation	Asp-Glu-tRNA(Asn-Gln) transamidation	Aspartyl-tRNA(Asn) amidotransferase subunit A (EC 6.3.5.-)	1
Amino Acids and Derivatives	Glutamine, glutamate, aspartate, asparagine; ammonia assimilation	Asp-Glu-tRNA(Asn-Gln) transamidation	Aspartyl-tRNA(Asn) synthetase	1
Amino Acids and Derivatives	Glutamine, glutamate, aspartate, asparagine; ammonia assimilation	Asp-Glu-tRNA(Asn-Gln) transamidation	Glutamyl-tRNA(Gln) synthetase	3
Amino Acids and Derivatives	Glutamine, glutamate, aspartate, asparagine; ammonia assimilation	Asp-Glu-tRNA(Asn-Gln) transamidation	Glutamyl-tRNA(Gln) amidotransferase subunit A (EC 6.3.5.-)	1
Amino Acids and Derivatives	Glutamine, glutamate, aspartate, asparagine; ammonia assimilation	Asp-Glu-tRNA(Asn-Gln) transamidation	Aspartyl-tRNA synthetase (EC 6.1.1.12)	1
Amino Acids and Derivatives	Glutamine, glutamate, aspartate, asparagine; ammonia assimilation	Asp-Glu-tRNA(Asn-Gln) transamidation	Asparaginyl-tRNA synthetase (EC 6.1.1.22)	1
Amino Acids and Derivatives	Glutamine, glutamate, aspartate, asparagine; ammonia assimilation	Glutamate biosynthesis	Glutamate synthase [NADPH] small chain (EC 1.4.1.13)	5
Amino Acids and Derivatives	Glutamine, glutamate, aspartate, asparagine; ammonia assimilation	Glutamate biosynthesis	Glutamate synthase [NADPH] large chain (EC 1.4.1.13)	13
Amino Acids and Derivatives	Glutamine, glutamate, aspartate, asparagine; ammonia assimilation	Glutamate, aspartate and asparagine biosynthisis	Ferredoxin-dependent glutamate synthase (EC 1.4.7.1)	1
Amino Acids and Derivatives	Glutamine, glutamate, aspartate, asparagine; ammonia assimilation	Glutamate, aspartate and asparagine biosynthisis	Glutamate synthase [NADPH] small chain (EC 1.4.1.13)	5
Amino Acids and Derivatives	Glutamine, glutamate, aspartate, asparagine; ammonia assimilation	Glutamate, aspartate and asparagine biosynthisis	Glutamate synthase [NADPH] large chain (EC 1.4.1.13)	13
Amino Acids and Derivatives	Glutamine, glutamate, aspartate, asparagine; ammonia assimilation	Glutamate, aspartate and asparagine biosynthisis	Aspartate ammonia-lyase (EC 4.3.1.1)	2
Amino Acids and Derivatives	Glutamine, glutamate, aspartate, asparagine; ammonia assimilation	Glutamate, aspartate and asparagine biosynthisis	Aspartate aminotransferase (EC 2.6.1.1)	6
Amino Acids and Derivatives	Histidine	Histidine Biosynthesis	Phosphoribosyl-ATP pyrophosphatase (EC 3.6.1.31)	1
Amino Acids and Derivatives	Histidine	Histidine Biosynthesis	Phosphoribosyl-AMP cyclohydrolase (EC 3.5.4.19)	1
Amino Acids and Derivatives	Histidine	Histidine Biosynthesis	Histidinol-phosphatase (EC 3.1.3.15)	1
Amino Acids and Derivatives	Histidine	Histidine Biosynthesis	Imidazole glycerol phosphate synthase cyclase subunit (EC 4.1.3.-)	2
Amino Acids and Derivatives	Histidine	Histidine Biosynthesis	Histidinol-phosphate aminotransferase (EC 2.6.1.9)	1
Amino Acids and Derivatives	Histidine	Histidine Degradation	Urocanate hydratase (EC 4.2.1.49)	7
Amino Acids and Derivatives	Lysine, threonine, methionine, and cysteine	cysteine biosynthesis	Sulfate transport system permease protein cysT	1
Amino Acids and Derivatives	Lysine, threonine, methionine, and cysteine	cysteine biosynthesis	Cysteinyl-tRNA synthetase (EC 6.1.1.16)	2
Amino Acids and Derivatives	Lysine, threonine, methionine, and cysteine	cysteine biosynthesis	Sulfate and thiosulfate binding protein cysP	1
Amino Acids and Derivatives	Lysine, threonine, methionine, and cysteine	Lysine Biosynthesis DAP Pathway	Diaminopimelate epimerase alternative form predicted for S.aureus (EC 5.1.1.7)	1
Amino Acids and Derivatives	Lysine, threonine, methionine, and cysteine	Lysine Biosynthesis DAP Pathway	Diaminopimelate decarboxylase (EC 4.1.1.20)	1
Amino Acids and Derivatives	Lysine, threonine, methionine, and cysteine	Lysine Biosynthesis DAP Pathway	N-acetyl-L,L-diaminopimelate deacetylase (EC 3.5.1.47)	3
Amino Acids and Derivatives	Lysine, threonine, methionine, and cysteine	Lysine Biosynthesis DAP Pathway	N-succinyl-L,L-diaminopimelate aminotransferase alternative (EC 2.6.1.17)	1
Amino Acids and Derivatives	Lysine, threonine, methionine, and cysteine	Lysine Biosynthesis DAP Pathway	Dihydrodipicolinate synthase (EC 4.2.1.52)	2
Amino Acids and Derivatives	Lysine, threonine, methionine, and cysteine	Methionine Biosynthesis	Homoserine dehydrogenase (EC 1.1.1.3)	2
Amino Acids and Derivatives	Lysine, threonine, methionine, and cysteine	Methionine Biosynthesis	S-adenosylmethionine synthetase (EC 2.5.1.6)	2
Amino Acids and Derivatives	Lysine, threonine, methionine, and cysteine	Methionine Biosynthesis	O-succinylhomoserine sulfhydrylase (EC 4.2.99.9)	2
Amino Acids and Derivatives	Lysine, threonine, methionine, and cysteine	Methionine Biosynthesis	Cystathionine beta-synthase (EC 4.2.1.22)	1
Amino Acids and Derivatives	Lysine, threonine, methionine, and cysteine	Methionine Biosynthesis	5-methyltetrahydrofolate--homocysteine methyltransferase (EC 2.1.1.13)	2
Amino Acids and Derivatives	Lysine, threonine, methionine, and cysteine	Methionine Biosynthesis	Cystathionine gamma-synthase (EC 2.5.1.48)	1
Amino Acids and Derivatives	Lysine, threonine, methionine, and cysteine	Methionine Biosynthesis	Homoserine kinase (EC 2.7.1.39)	4
Amino Acids and Derivatives	Lysine, threonine, methionine, and cysteine	Methionine Biosynthesis	Homoserine O-acetyltransferase (EC 2.3.1.31)	2
Amino Acids and Derivatives	Lysine, threonine, methionine, and cysteine	Methionine Biosynthesis	O-acetylhomoserine sulfhydrylase (EC 4.2.99.10)	2
Amino Acids and Derivatives	Lysine, threonine, methionine, and cysteine	Methionine Biosynthesis	Methionine ABC transporter ATP-binding protein	1
Amino Acids and Derivatives	Lysine, threonine, methionine, and cysteine	Methionine Biosynthesis	Methionine ABC transporter substrate-binding protein	1
Amino Acids and Derivatives	Lysine, threonine, methionine, and cysteine	Methionine Biosynthesis	5-methyltetrahydropteroyltriglutamate--homocysteine methyltransferase (EC 2.1.1.14)	8
Amino Acids and Derivatives	Lysine, threonine, methionine, and cysteine	Methionine Biosynthesis	Adenosylhomocysteinase (EC 3.3.1.1)	4
Amino Acids and Derivatives	Lysine, threonine, methionine, and cysteine	Methionine Salvage	Methylthioribose-1-phosphate isomerase (EC 5.3.1.23)	1
Amino Acids and Derivatives	Lysine, threonine, methionine, and cysteine	Methionine Salvage	5-methylthioribose kinase (EC 2.7.1.100)	2
Amino Acids and Derivatives	Lysine, threonine, methionine, and cysteine	Methionine Salvage	Branched-chain amino acid aminotransferase (EC 2.6.1.42)	44
Amino Acids and Derivatives	Lysine, threonine, methionine, and cysteine	Threonine synthesis	Homoserine kinase (EC 2.7.1.39)	4
Amino Acids and Derivatives	Lysine, threonine, methionine, and cysteine	Threonine synthesis	Threonine synthase (EC 4.2.3.1)	3
Amino Acids and Derivatives	Lysine, threonine, methionine, and cysteine	Threonine synthesis	Homoserine dehydrogenase (EC 1.1.1.3)	2
Amino Acids and Derivatives	Proline and 4-hydroxyproline	Proline Catabolism	Proline,Na+ Cotransport	1
Amino Acids and Derivatives	Proline and 4-hydroxyproline	Proline Synthesis	Glutamate 5-kinase (EC 2.7.2.11)	1
Carbohydrates	Aminosugars	N-Acetyl-D-Glucosamine Utilization	PTS system, N-acetylglucosamine-specific IIBC component (EC 2.7.1.69)	1
Carbohydrates	Aminosugars	N-Acetyl-D-Glucosamine Utilization	N-acetylglucosamine-6-phosphate deacetylase (EC 3.5.1.25)	2
Carbohydrates	Aminosugars	UDP-N-acetylmuramate from Fructose-6-phosphate Biosynthesis	UDP-N-acetylglucosamine 1-carboxyvinyltransferase (EC 2.5.1.7)	1
Carbohydrates	Aminosugars	UDP-N-acetylmuramate from Fructose-6-phosphate Biosynthesis	Glucosamine-1-phosphate N-acetyltransferase (EC 2.3.1.157)	1
Carbohydrates	Aminosugars	UDP-N-acetylmuramate from Fructose-6-phosphate Biosynthesis	Phosphoglucosamine mutase (EC 5.4.2.10)	1
Carbohydrates	Aminosugars	UDP-N-acetylmuramate from Fructose-6-phosphate Biosynthesis	N-acetylglucosamine-1-phosphate uridyltransferase (EC 2.7.7.23)	1
Carbohydrates	Aminosugars	UDP-N-acetylmuramate from Fructose-6-phosphate Biosynthesis	Glucosamine--fructose-6-phosphate aminotransferase [isomerizing] (EC 2.6.1.16)	5
Carbohydrates	Central carbohydrate metabolism	Acetogenesis from Pyruvate	Dihydrolipoamide dehydrogenase (EC 1.8.1.4)	2
Carbohydrates	Central carbohydrate metabolism	Acetogenesis from Pyruvate	Phosphate acetyltransferase (EC 2.3.1.8)	1
Carbohydrates	Central carbohydrate metabolism	Acetogenesis from Pyruvate	Acetaldehyde dehydrogenase (EC 1.2.1.10)	2
Carbohydrates	Central carbohydrate metabolism	Acetogenesis from Pyruvate	Acetate kinase (EC 2.7.2.1)	1
Carbohydrates	Central carbohydrate metabolism	Embden-Meyerhof and Gluconeogenesis	Glucose-6-phosphate isomerase (EC 5.3.1.9)	4
Carbohydrates	Central carbohydrate metabolism	Embden-Meyerhof and Gluconeogenesis	2,3-bisphosphoglycerate-independent phosphoglycerate mutase (EC 5.4.2.1)	4
Carbohydrates	Central carbohydrate metabolism	Embden-Meyerhof and Gluconeogenesis	Polyphosphate glucokinase (EC 2.7.1.63)	2
Carbohydrates	Central carbohydrate metabolism	Embden-Meyerhof and Gluconeogenesis	Phosphoglycerate kinase (EC 2.7.2.3)	2
Carbohydrates	Central carbohydrate metabolism	Embden-Meyerhof and Gluconeogenesis	NAD-dependent glyceraldehyde-3-phosphate dehydrogenase (EC 1.2.1.12)	3
Carbohydrates	Central carbohydrate metabolism	Embden-Meyerhof and Gluconeogenesis	Glycogen synthase (EC 2.4.1.21)	1
Carbohydrates	Central carbohydrate metabolism	Embden-Meyerhof and Gluconeogenesis	Pyruvate kinase (EC 2.7.1.40)	3
Carbohydrates	Central carbohydrate metabolism	Embden-Meyerhof and Gluconeogenesis	Fructose-bisphosphate aldolase class II (EC 4.1.2.13)	4
Carbohydrates	Central carbohydrate metabolism	Embden-Meyerhof and Gluconeogenesis	Pyruvate,phosphate dikinase (EC 2.7.9.1)	1
Carbohydrates	Central carbohydrate metabolism	Embden-Meyerhof and Gluconeogenesis	Fructose-1,6-bisphosphatase, GlpX type (EC 3.1.3.11)	3
Carbohydrates	Central carbohydrate metabolism	Embden-Meyerhof and Gluconeogenesis	NAD(P)-dependent glyceraldehyde 3-phosphate dehydrogenase (EC 1.2.1.59)	1
Carbohydrates	Central carbohydrate metabolism	Embden-Meyerhof and Gluconeogenesis	1,4-alpha-glucan phosphorylase (EC 2.4.1.1)	1
Carbohydrates	Central carbohydrate metabolism	Embden-Meyerhof and Gluconeogenesis	Fructose-1,6-bisphosphatase, Bacillus type (EC 3.1.3.11)	1
Carbohydrates	Central carbohydrate metabolism	Embden-Meyerhof and Gluconeogenesis	Glucose-6-phosphate 1-dehydrogenase (EC 1.1.1.49)	6
Carbohydrates	Central carbohydrate metabolism	Embden-Meyerhof and Gluconeogenesis	Phosphoenolpyruvate synthase (EC 2.7.9.2)	6
Carbohydrates	Central carbohydrate metabolism	Embden-Meyerhof and Gluconeogenesis Archaeal	Pyruvate kinase (EC 2.7.1.40)	1
Carbohydrates	Central carbohydrate metabolism	Embden-Meyerhof and Gluconeogenesis Archaeal	2,3-bisphosphoglycerate-independent phosphoglycerate mutase (EC 5.4.2.1)	3
Carbohydrates	Central carbohydrate metabolism	Embden-Meyerhof and Gluconeogenesis Archaeal	Phosphoenolpyruvate synthase (EC 2.7.9.2)	2
Carbohydrates	Central carbohydrate metabolism	Embden-Meyerhof and Gluconeogenesis Archaeal	Fructose-1,6-bisphosphatase, GlpX type (EC 3.1.3.11)	2
Carbohydrates	Central carbohydrate metabolism	Entner-Doudoroff Pathway	2,3-bisphosphoglycerate-independent phosphoglycerate mutase (EC 5.4.2.1)	4
Carbohydrates	Central carbohydrate metabolism	Entner-Doudoroff Pathway	Phosphoenolpyruvate synthase (EC 2.7.9.2)	5
Carbohydrates	Central carbohydrate metabolism	Entner-Doudoroff Pathway	Pyruvate,phosphate dikinase (EC 2.7.9.1)	1
Carbohydrates	Central carbohydrate metabolism	Entner-Doudoroff Pathway	NAD(P)-dependent glyceraldehyde 3-phosphate dehydrogenase (EC 1.2.1.59)	1
Carbohydrates	Central carbohydrate metabolism	Entner-Doudoroff Pathway	Phosphoglycerate kinase (EC 2.7.2.3)	2
Carbohydrates	Central carbohydrate metabolism	Entner-Doudoroff Pathway	Pyruvate kinase (EC 2.7.1.40)	3
Carbohydrates	Central carbohydrate metabolism	Entner-Doudoroff Pathway	Glucose-6-phosphate 1-dehydrogenase (EC 1.1.1.49)	6
Carbohydrates	Central carbohydrate metabolism	Entner-Doudoroff Pathway	NAD-dependent glyceraldehyde-3-phosphate dehydrogenase (EC 1.2.1.12)	2
Carbohydrates	Central carbohydrate metabolism	Entner-Doudoroff Pathway	Polyphosphate glucokinase (EC 2.7.1.63)	1
Carbohydrates	Central carbohydrate metabolism	glyoxylate degradation	Malate synthase (EC 2.3.3.9)	1
Carbohydrates	Central carbohydrate metabolism	glyoxylate degradation	2-oxoisovalerate dehydrogenase alpha subunit (EC 1.2.4.4)	2
Carbohydrates	Central carbohydrate metabolism	glyoxylate degradation	Dihydrolipoamide dehydrogenase (EC 1.8.1.4)	3
Carbohydrates	Central carbohydrate metabolism	glyoxylate degradation	Pyruvate dehydrogenase E1 component beta subunit (EC 1.2.4.1)	1
Carbohydrates	Central carbohydrate metabolism	glyoxylate degradation	2-oxoisovalerate dehydrogenase beta subunit (EC 1.2.4.4)	5
Carbohydrates	Central carbohydrate metabolism	glyoxylate degradation	Dihydrolipoamide acetyltransferase component of pyruvate dehydrogenase complex (EC 2.3.1.12)	2
Carbohydrates	Central carbohydrate metabolism	glyoxylate degradation	Malate synthase G (EC 2.3.3.9)	2
Carbohydrates	Central carbohydrate metabolism	Glyoxylate Synthesis	Aconitate hydratase 2 (EC 4.2.1.3)	1
Carbohydrates	Central carbohydrate metabolism	Glyoxylate Synthesis	Citrate synthase (si) (EC 2.3.3.1)	1
Carbohydrates	Central carbohydrate metabolism	Glyoxylate Synthesis	Aconitate hydratase (EC 4.2.1.3)	26
Carbohydrates	Central carbohydrate metabolism	Methylglyoxal Metabolism	Aldehyde dehydrogenase A (EC 1.2.1.22)	1
Carbohydrates	Central carbohydrate metabolism	Pentose phosphate pathway	Glucose-6-phosphate 1-dehydrogenase (EC 1.1.1.49)	6
Carbohydrates	Central carbohydrate metabolism	Pentose phosphate pathway	6-phosphogluconate dehydrogenase, decarboxylating (EC 1.1.1.44)	1
Carbohydrates	Central carbohydrate metabolism	Pentose phosphate pathway	Transketolase (EC 2.2.1.1)	4
Carbohydrates	Central carbohydrate metabolism	Pentose phosphate pathway	Ribulose-phosphate 3-epimerase (EC 5.1.3.1)	2
Carbohydrates	Central carbohydrate metabolism	Pyruvate Alanine Serine Interconversions	Alanine dehydrogenase (EC 1.4.1.1)	1
Carbohydrates	Central carbohydrate metabolism	Pyruvate Alanine Serine Interconversions	D-serine dehydratase (EC 4.3.1.18)	1
Carbohydrates	Central carbohydrate metabolism	Pyruvate Alanine Serine Interconversions	D-amino acid dehydrogenase small subunit (EC 1.4.99.1)	1
Carbohydrates	Central carbohydrate metabolism	Pyruvate Alanine Serine Interconversions	D-serine/D-alanine/glycine transporter	1
Carbohydrates	Central carbohydrate metabolism	Pyruvate metabolism I: anaplerotic reactions, PEP	Pyruvate kinase (EC 2.7.1.40)	3
Carbohydrates	Central carbohydrate metabolism	Pyruvate metabolism I: anaplerotic reactions, PEP	Phosphoenolpyruvate carboxykinase [ATP] (EC 4.1.1.49)	1
Carbohydrates	Central carbohydrate metabolism	Pyruvate metabolism I: anaplerotic reactions, PEP	Phosphoenolpyruvate synthase (EC 2.7.9.2)	3
Carbohydrates	Central carbohydrate metabolism	TCA Cycle	Succinate dehydrogenase iron-sulfur protein (EC 1.3.99.1)	1
Carbohydrates	Central carbohydrate metabolism	TCA Cycle	Aconitate hydratase 2 (EC 4.2.1.3)	1
Carbohydrates	Central carbohydrate metabolism	TCA Cycle	Aconitate hydratase (EC 4.2.1.3)	26
Carbohydrates	Central carbohydrate metabolism	TCA Cycle	Succinate dehydrogenase flavoprotein subunit (EC 1.3.99.1)	4
Carbohydrates	Central carbohydrate metabolism	TCA Cycle	2-oxoglutarate oxidoreductase, beta subunit (EC 1.2.7.3)	1
Carbohydrates	Central carbohydrate metabolism	TCA Cycle	2-oxoglutarate oxidoreductase, alpha subunit (EC 1.2.7.3)	1
Carbohydrates	Central carbohydrate metabolism	TCA Cycle	Malate:quinone oxidoreductase (EC 1.1.99.16)	2
Carbohydrates	Central carbohydrate metabolism	TCA Cycle	2-oxoglutarate dehydrogenase E1 component (EC 1.2.4.2)	5
Carbohydrates	Central carbohydrate metabolism	TCA Cycle	Fumarate hydratase class I, aerobic (EC 4.2.1.2)	1
Carbohydrates	Central carbohydrate metabolism	TCA Cycle	Fumarate hydratase class II (EC 4.2.1.2)	1
Carbohydrates	Central carbohydrate metabolism	TCA Cycle	Dihydrolipoamide dehydrogenase (EC 1.8.1.4)	1
Carbohydrates	Central carbohydrate metabolism	TCA Cycle	Fumarate hydratase class I, anaerobic (EC 4.2.1.2)	1
Carbohydrates	Central carbohydrate metabolism	TCA Cycle	Succinyl-CoA ligase [ADP-forming] beta chain (EC 6.2.1.5)	10
Carbohydrates	Central carbohydrate metabolism	TCA Cycle	Citrate synthase (si) (EC 2.3.3.1)	1
Carbohydrates	Central carbohydrate metabolism	TCA Cycle	Citrate lyase beta chain (EC 4.1.3.6)	1
Carbohydrates	Central carbohydrate metabolism	TCA Cycle	Isocitrate dehydrogenase [NADP] (EC 1.1.1.42)	4
Carbohydrates	CO2 fixation	Calvin-Benson cycle	NAD-dependent glyceraldehyde-3-phosphate dehydrogenase (EC 1.2.1.12)	3
Carbohydrates	CO2 fixation	Calvin-Benson cycle	Phosphoglycerate kinase (EC 2.7.2.3)	2
Carbohydrates	CO2 fixation	Calvin-Benson cycle	Fructose-bisphosphate aldolase class II (EC 4.1.2.13)	3
Carbohydrates	CO2 fixation	Calvin-Benson cycle	Transketolase (EC 2.2.1.1)	4
Carbohydrates	CO2 fixation	Calvin-Benson cycle	Ribulose-phosphate 3-epimerase (EC 5.1.3.1)	2
Carbohydrates	CO2 fixation	Calvin-Benson cycle	NAD(P)-dependent glyceraldehyde 3-phosphate dehydrogenase (EC 1.2.1.59)	1
Carbohydrates	CO2 fixation	Calvin-Benson cycle	Fructose-1,6-bisphosphatase, GlpX type (EC 3.1.3.11)	3
Carbohydrates	Di- and oligosaccharides	Lactose degradation	Tagatose-6-phosphate kinase (EC 2.7.1.144)	3
Carbohydrates	Di- and oligosaccharides	Lactose degradation	Beta-galactosidase (EC 3.2.1.23)	3
Carbohydrates	Di- and oligosaccharides	Sucrose Metabolism	Sucrose-6-phosphate hydrolase (EC 3.2.1.26)	2
Carbohydrates	Di- and oligosaccharides	Sucrose Metabolism	UTP--glucose-1-phosphate uridylyltransferase (EC 2.7.7.9)	1
Carbohydrates	Di- and oligosaccharides	Sucrose Metabolism	1,4-alpha-glucan branching enzyme (EC 2.4.1.18)	3
Carbohydrates	Di- and oligosaccharides	Sucrose Metabolism	Glucose-6-phosphate isomerase (EC 5.3.1.9)	3
Carbohydrates	Di- and oligosaccharides	Sucrose Metabolism	alpha-amylase (EC 3.2.1.1)	1
Carbohydrates	Di- and oligosaccharides	Trehalose biosynthesis	UTP--glucose-1-phosphate uridylyltransferase (EC 2.7.7.9)	1
Carbohydrates	Di- and oligosaccharides	Trehalose biosynthesis	Trehalase (EC 3.2.1.28)	2
Carbohydrates	Fermentation	Heterofermentative lactate fermentation	Alcohol dehydrogenase (EC 1.1.1.1)	2
Carbohydrates	Fermentation	Heterofermentative lactate fermentation	Phosphoglycerate kinase (EC 2.7.2.3)	2
Carbohydrates	Monosaccharides	D-arabinose degradation	Ribulose-phosphate 3-epimerase (EC 5.1.3.1)	2
Carbohydrates	Monosaccharides	D-galactarate degradation	Glycerate kinase (EC 2.7.1.31)	2
Carbohydrates	Monosaccharides	D-galactarate degradation	Glucarate dehydratase (EC 4.2.1.40)	2
Carbohydrates	Monosaccharides	D-glucarate degradation	Glycerate kinase (EC 2.7.1.31)	2
Carbohydrates	Monosaccharides	D-glucarate degradation	Glucarate dehydratase (EC 4.2.1.40)	2
Carbohydrates	Monosaccharides	Galactose degradation	Sucrose-6-phosphate hydrolase (EC 3.2.1.26)	2
Carbohydrates	Monosaccharides	Galactose degradation	UTP--glucose-1-phosphate uridylyltransferase (EC 2.7.7.9)	1
Carbohydrates	Monosaccharides	Galactose degradation	UDP-glucose 4-epimerase (EC 5.1.3.2)	11
Carbohydrates	Monosaccharides	Ketogluconate metabolism	Thermoresistant gluconokinase (EC 2.7.1.12) (Gluconate kinase 2)	4
Carbohydrates	Monosaccharides	L-ascorbate degradation	Transport protein SgaT, putative	3
Carbohydrates	Monosaccharides	L-ascorbate degradation	Hexulose-6-phosphate isomerase	1
Carbohydrates	Monosaccharides	Mannose and fructose metabolism	Fructose-1,6-bisphosphatase, Bacillus type (EC 3.1.3.11)	1
Carbohydrates	Monosaccharides	Mannose and fructose metabolism	Fructose-bisphosphate aldolase class II (EC 4.1.2.13)	2
Carbohydrates	Monosaccharides	mannose and GDP-mannose metabolism	PTS system, fructose-specific IIABC component (EC 2.7.1.69)	2
Carbohydrates	Monosaccharides	mannose and GDP-mannose metabolism	Phosphomannomutase (EC 5.4.2.8)	1
Carbohydrates	Monosaccharides	mannose and GDP-mannose metabolism	Mannose-6-phosphate isomerase (EC 5.3.1.8)	1
Carbohydrates	Monosaccharides	mannose and GDP-mannose metabolism	Mannose-1-phosphate guanylyltransferase (GDP) (EC 2.7.7.22)	1
Carbohydrates	Monosaccharides	mannose and GDP-mannose metabolism	1-phosphofructokinase (EC 2.7.1.56)	3
Carbohydrates	Monosaccharides	The Tartronate Semialdehyde Hub	Glycerate kinase (EC 2.7.1.31)	2
Carbohydrates	Monosaccharides	The Tartronate Semialdehyde Hub	Glucarate dehydratase (EC 4.2.1.40)	2
Carbohydrates	Organic acids	Citrate Metabolism, Transport, and Regulation	Citrate lyase beta chain (EC 4.1.3.6)	1
Carbohydrates	Organic acids	Methylcitrate cycle	Aconitate hydratase 2 (EC 4.2.1.3)	1
Carbohydrates	Organic acids	Methylcitrate cycle	Methylisocitrate lyase (EC 4.1.3.30)	4
Carbohydrates	Organic acids	Methylcitrate cycle	2-methylcitrate dehydratase FeS dependent (EC 4.2.1.79)	7
Carbohydrates	Organic acids	Methylcitrate cycle	Acetyl-coenzyme A synthetase (EC 6.2.1.1)	3
Carbohydrates	Organic acids	Methylcitrate cycle	Propionate--CoA ligase (EC 6.2.1.17)	1
Carbohydrates	Organic acids	Methylcitrate cycle	2-methylcitrate dehydratase (EC 4.2.1.79)	6
Carbohydrates	Organic acids	Methylcitrate cycle	2-methylcitrate synthase (EC 2.3.3.5)	2
Carbohydrates	Organic acids	Methylcitrate cycle	PrpF protein involved in 2-methylcitrate cycle	1
Carbohydrates	Organic acids	Propanediol utilization	Propanediol utilization polyhedral body protein PduU	1
Carbohydrates	Sugar alcohols	Ethanolamine utilization	Phosphate acetyltransferase (EC 2.3.1.8)	1
Carbohydrates	Sugar alcohols	Ethanolamine utilization	Ethanolamine utilization polyhedral-body-like protein EutS	1
Carbohydrates	Sugar alcohols	Ethanolamine utilization	Ethanolamine ammonia-lyase heavy chain (EC 4.3.1.7)	2
Carbohydrates	Sugar alcohols	Ethanolamine utilization	Acetate kinase (EC 2.7.2.1)	1
Carbohydrates	Sugar alcohols	Galactitol degradation	Tagatose-6-phosphate kinase (EC 2.7.1.144)	3
Carbohydrates	Sugar alcohols	Hexitol degradation	Fructose-bisphosphate aldolase class II (EC 4.1.2.13)	4
Carbohydrates	Sugar alcohols	Hexitol degradation	Sorbitol-6-phosphate 2-dehydrogenase (EC 1.1.1.140)	1
Carbohydrates	Sugar alcohols	Inositol catabolism	Myo-inositol-1(or 4)-monophosphatase (EC 3.1.3.25)	1
Cell Division and Cell Cycle	Cell cycle in Prokaryota	Bacterial Cell Division	Plasmid partitioning protein ParA	1
Cell Division and Cell Cycle	Cell cycle in Prokaryota	Bacterial Cell Division	Cell division protein ftsK	6
Cell Division and Cell Cycle	Cell cycle in Prokaryota	Bacterial Cell Division	GTP-binding protein Era	2
Cell Division and Cell Cycle	Cell cycle in Prokaryota	Bacterial Cell Division	Cell division protein ftsH (EC 3.4.24.-)	2
Cell Division and Cell Cycle	Cell cycle in Prokaryota	Bacterial Cell Division	Cell division protein ftsJ	1
Cell Division and Cell Cycle	Cell cycle in Prokaryota	Bacterial Cell Division	Cell division protein ftsW	4
Cell Division and Cell Cycle	Cell cycle in Prokaryota	Bacterial Cell Division	Cell division protein ftsA	3
Cell Division and Cell Cycle	Cell cycle in Prokaryota	Bacterial Cell Division	Cell division protein ftsI [Peptidoglycan synthetase] (EC 2.4.1.129)	4
Cell Division and Cell Cycle	Cell cycle in Prokaryota	Cyanobacterial Circadian Clock	Circadian oscillation regulator KaiB	1
Cell Division and Cell Cycle	Cell cycle in Prokaryota	Cyanobacterial Circadian Clock	Group 2 RNA polymerase sigma factor	1
Cell Division and Cell Cycle	Structural elements	Cytoskeleton	Cell division protein ftsA	1
Cell Division and Cell Cycle	Structural elements	Cytoskeleton	Translation elongation factor Tu	3
Cell Wall and Capsule	Capsular and extracellular polysacchrides	Capsular polysaccharide biosynthesis	Capsular polysaccharide synthesis enzyme Cap8D	1
Cell Wall and Capsule	Capsular and extracellular polysacchrides	Colanic acid biosynthesis	Mannose-1-phosphate guanylyltransferase (GDP) (EC 2.7.7.22)	1
Cell Wall and Capsule	Capsular and extracellular polysacchrides	Colanic acid biosynthesis	GDP-mannose 4,6-dehydratase (EC 4.2.1.47)	2
Cell Wall and Capsule	Capsular and extracellular polysacchrides	Colanic acid biosynthesis	Phosphomannomutase (EC 5.4.2.8)	1
Cell Wall and Capsule	Cell wall of Mycobacteria	linker unit-arabinogalactan synthesis	Glucose-1-phosphate thymidylyltransferase (EC 2.7.7.24)	1
Cell Wall and Capsule	Cell wall of Mycobacteria	linker unit-arabinogalactan synthesis	UDP-galactopyranose mutase (EC 5.4.99.9)	3
Cell Wall and Capsule	Glycosylation	N-linked Glycosylation in Bacteria	UDP-glucose 4-epimerase (EC 5.1.3.2)	10
Cell Wall and Capsule	Gram-Negative cell wall components	dTDP-rhamnose synthesis	Glucose-1-phosphate thymidylyltransferase (EC 2.7.7.24)	15
Cell Wall and Capsule	Gram-Negative cell wall components	Lipid A biosynthesis	Lipid A biosynthesis lauroyl acyltransferase (EC 2.3.1.-)	2
Cell Wall and Capsule	Gram-Negative cell wall components	Lipid A biosynthesis	UDP-3-O-[3-hydroxymyristoyl] glucosamine N-acyltransferase (EC 2.3.1.-)	1
Cell Wall and Capsule	Gram-Negative cell wall components	Lipid A biosynthesis	Lipid A biosynthesis (KDO) 2-(lauroyl)-lipid IVA acyltransferase (EC 2.3.1.-)	1
Cell Wall and Capsule	Gram-Positive cell wall components	CMP-N-acetylneuraminate Biosynthesis	UDP-N-acetylglucosamine 2-epimerase (EC 5.1.3.14)	1
Cell Wall and Capsule	Gram-Positive cell wall components	D-alanyl lipoteichoic acid Biosynthesis	Protein dltB	1
Cell Wall and Capsule	Gram-Positive cell wall components	D-alanyl lipoteichoic acid Biosynthesis	D-alanine--poly(phosphoribitol) ligase subunit 1 (EC 6.1.1.13)	1
Cell Wall and Capsule	Gram-Positive cell wall components	Teichoic acid Biosynthesis	Teichoic acid export ATP-binding protein tagH (EC 3.6.3.40)	2
Cell Wall and Capsule	Gram-Positive cell wall components	Teichoic acid Biosynthesis	Putative CDP-glycerol:glycerophosphate glycerophosphotransferase (EC 2.7.8.-)	2
Cell Wall and Capsule	Gram-Positive cell wall components	Teichoic acid Biosynthesis	Poly(glycerol-phosphate) alpha-glucosyltransferase (EC 2.4.1.52)	3
Cell Wall and Capsule	Gram-Positive cell wall components	Teichoic acid Biosynthesis	N-acetylmannosaminyltransferase (EC 2.4.1.187)	1
Cell Wall and Capsule	Gram-Positive cell wall components	Teichoic acid Biosynthesis	CDP-glycerol:poly(glycerophosphate) glycerophosphotransferase (EC 2.7.8.12)	2
Cell Wall and Capsule	Gram-Positive cell wall components	Teichoic acid Biosynthesis	Teichoic acid translocation permease protein tagG	3
Cell Wall and Capsule	Peptidoglycan biosynthesis	Peptidoglycan Biosynthesis	UDP-N-acetylmuramoylalanyl-D-glutamyl-2,6-diaminopimelate--D-alanyl-D- alanyl ligase (EC 6.3.2.15)	1
Cell Wall and Capsule	Peptidoglycan biosynthesis	Peptidoglycan Biosynthesis	Glutamine synthetase (EC 6.3.1.2)	4
Cell Wall and Capsule	Peptidoglycan biosynthesis	Peptidoglycan Biosynthesis	UDP-N-acetylmuramoylalanyl-D-glutamate--2,6-diaminopimelate ligase (EC 6.3.2.13)	2
Cell Wall and Capsule	Peptidoglycan biosynthesis	Peptidoglycan Biosynthesis	D-alanyl-D-alanine carboxypeptidase (EC 3.4.16.4)	8
Cell Wall and Capsule	Peptidoglycan biosynthesis	Peptidoglycan Biosynthesis	Cell division protein ftsI [Peptidoglycan synthetase] (EC 2.4.1.129)	4
Cell Wall and Capsule	Peptidoglycan biosynthesis	Peptidoglycan Biosynthesis	UDP-N-acetylenolpyruvoylglucosamine reductase (EC 1.1.1.158)	1
Cell Wall and Capsule	Peptidoglycan biosynthesis	Peptidoglycan Biosynthesis	N-acetylglucosamine-1-phosphate uridyltransferase (EC 2.7.7.23)	1
Cell Wall and Capsule	Peptidoglycan biosynthesis	Peptidoglycan Biosynthesis	Phospho-N-acetylmuramoyl-pentapeptide-transferase (EC 2.7.8.13)	2
Cell Wall and Capsule	Peptidoglycan biosynthesis	Peptidoglycan Biosynthesis	UDP-N-acetylmuramoylalanine--D-glutamate ligase (EC 6.3.2.9)	2
Cell Wall and Capsule	Peptidoglycan biosynthesis	Peptidoglycan Biosynthesis	UDP-N-acetylglucosamine 1-carboxyvinyltransferase (EC 2.5.1.7)	3
Cell Wall and Capsule	Peptidoglycan biosynthesis	Peptidoglycan Biosynthesis	Multimodular transpeptidase-transglycosylase (EC 2.4.1.129) (EC 3.4.-.-)	2
Cell Wall and Capsule	Peptidoglycan biosynthesis	Peptidoglycan Biosynthesis	Penicillin-binding protein 7 precursor (PBP-7) (D-alanyl-D-alanine- endopeptidase) (EC 3.4.99.-)	1
Cell Wall and Capsule	Peptidoglycan biosynthesis	Peptidoglycan Biosynthesis	UDP-N-acetylglucosamine--N-acetylmuramyl-(pentapeptide) pyrophosphoryl-undecaprenol N-acetylglucosamine transferase (EC 2.4.1.227)	3
Clustering-based Subsystems		282458.1-266-4-271	SA_88: FtsK/SpoIIIE/diarrheal toxin family protein	2
Clustering-based Subsystems		EC49-61	Ribosomal large subunit pseudouridine synthase A (EC 4.2.1.70)	1
Clustering-based Subsystems		EC49-61	RNA polymerase associated protein rapA (EC 3.6.1.-)	3
Clustering-based Subsystems		EC49-61	Survival protein surA precursor (Peptidyl-prolyl cis-trans isomerase surA) (EC 5.2.1.8)	1
Clustering-based Subsystems		LMPTP YwlE cluster	Serine hydroxymethyltransferase (EC 2.1.2.1)	1
Clustering-based Subsystems		NusA-TFII Cluster	Translation initiation factor 2	1
Clustering-based Subsystems		NusA-TFII Cluster	Transcription termination protein NusA	7
Clustering-based Subsystems		NusA-TFII Cluster	COG0779: clustered with transcription termination protein NusA	2
Clustering-based Subsystems		SA:14-24	Two-component response regulator SA14-24	2
Clustering-based Subsystems		SA:14-24	Two-component sensor kinase SA14-24	1
Clustering-based Subsystems		SA:14-24	SA_27: YycH protein	2
Clustering-based Subsystems		SA:14-24	Adenylosuccinate synthetase (EC 6.3.4.4)	3
Clustering-based Subsystems		SA:14-24	Zn-dependent hydrolase (beta-lactamase superfamily)	1
Clustering-based Subsystems		SA:14-24	Phosphoesterase, DHH family protein	2
Clustering-based Subsystems		SA:14-24	LSU ribosomal protein L9p	1
Cofactors, Vitamins, Prosthetic Groups,	Pigments	Cobalamin synthesis	Cobalamin synthase	1
Cofactors, Vitamins, Prosthetic Groups,	Pigments	Cobalamin synthesis	Adenosylcobinamide-phosphate synthase	1
Cofactors, Vitamins, Prosthetic Groups, Pigments	Biotin	Biotin biosynthesis	Adenosylmethionine-8-amino-7-oxononanoate aminotransferase (EC 2.6.1.62)	2
Cofactors, Vitamins, Prosthetic Groups, Pigments	Biotin	Biotin biosynthesis	8-amino-7-oxononanoate synthase (EC 2.3.1.47)	1
Cofactors, Vitamins, Prosthetic Groups, Pigments	Biotin	Biotin biosynthesis	Pimeloyl-CoA synthase (EC 6.2.1.14)	1
Cofactors, Vitamins, Prosthetic Groups, Pigments	Biotin	Biotin biosynthesis	bioY-linked ATPase component CbiO of ABC cassete	2
Cofactors, Vitamins, Prosthetic Groups, Pigments	Biotin	Biotin biosynthesis	Biotin synthase (EC 2.8.1.6)	1
Cofactors, Vitamins, Prosthetic Groups, Pigments	Coenzyme A	Coenzyme A Biosynthesis	Ketol-acid reductoisomerase (EC 1.1.1.86)	3
Cofactors, Vitamins, Prosthetic Groups, Pigments	Coenzyme A	Coenzyme A Biosynthesis	Pantothenate:Na+ symporter (TC 2.A.21.1.1)	4
Cofactors, Vitamins, Prosthetic Groups, Pigments	Coenzyme A	Coenzyme A Biosynthesis	Phosphopantothenoylcysteine decarboxylase (EC 4.1.1.36)	2
Cofactors, Vitamins, Prosthetic Groups, Pigments	Coenzyme A	Coenzyme A Biosynthesis	Phosphopantetheine adenylyltransferase (EC 2.7.7.3)	3
Cofactors, Vitamins, Prosthetic Groups, Pigments	Coenzyme A	Coenzyme A Biosynthesis	2-dehydropantoate 2-reductase (EC 1.1.1.169)	1
Cofactors, Vitamins, Prosthetic Groups, Pigments	Coenzyme A	Coenzyme A Biosynthesis	Phosphopantothenoylcysteine synthetase (EC 6.3.2.5)	2
Cofactors, Vitamins, Prosthetic Groups, Pigments	Coenzyme A	Coenzyme A Biosynthesis in Pathogens	Phosphopantetheine adenylyltransferase (EC 2.7.7.3)	3
Cofactors, Vitamins, Prosthetic Groups, Pigments	Coenzyme A	Coenzyme A Biosynthesis in Pathogens	Phosphopantothenoylcysteine synthetase (EC 6.3.2.5)	2
Cofactors, Vitamins, Prosthetic Groups, Pigments	Coenzyme A	Coenzyme A Biosynthesis in Pathogens	2-dehydropantoate 2-reductase (EC 1.1.1.169)	1
Cofactors, Vitamins, Prosthetic Groups, Pigments	Coenzyme A	Coenzyme A Biosynthesis in Pathogens	4'-phosphopantetheinyl transferase (EC 2.7.8.-)	3
Cofactors, Vitamins, Prosthetic Groups, Pigments	Coenzyme A	Coenzyme A Biosynthesis in Pathogens	Ketol-acid reductoisomerase (EC 1.1.1.86)	3
Cofactors, Vitamins, Prosthetic Groups, Pigments	Coenzyme A	Coenzyme A Biosynthesis in Pathogens	Pantothenate:Na+ symporter (TC 2.A.21.1.1)	3
Cofactors, Vitamins, Prosthetic Groups, Pigments	Coenzyme A	Coenzyme A Biosynthesis in Pathogens	Phosphopantothenoylcysteine decarboxylase (EC 4.1.1.36)	2
Cofactors, Vitamins, Prosthetic Groups, Pigments	Folate and pterines	Folate Biosynthesis	Thymidylate synthase (EC 2.1.1.45)	3
Cofactors, Vitamins, Prosthetic Groups, Pigments	Folate and pterines	Folate Biosynthesis	Dihydropteroate synthase (EC 2.5.1.15)	1
Cofactors, Vitamins, Prosthetic Groups, Pigments	Folate and pterines	Folate Biosynthesis	Dihydroneopterin aldolase (EC 4.1.2.25)	2
Cofactors, Vitamins, Prosthetic Groups, Pigments	Folate and pterines	Folate Biosynthesis	Folylpolyglutamate synthase (EC 6.3.2.17)	1
Cofactors, Vitamins, Prosthetic Groups, Pigments	Folate and pterines	Folate Biosynthesis	Dihydrofolate synthase (EC 6.3.2.12)	1
Cofactors, Vitamins, Prosthetic Groups, Pigments	Folate and pterines	Molybdopterin biosynthesis	Molybdopterin-guanine dinucleotide biosynthesis protein A	1
Cofactors, Vitamins, Prosthetic Groups, Pigments	Folate and pterines	Molybdopterin biosynthesis	Molybdenum cofactor biosynthesis protein E	1
Cofactors, Vitamins, Prosthetic Groups, Pigments	Folate and pterines	Molybdopterin biosynthesis	Molybdenum cofactor biosynthesis protein B	4
Cofactors, Vitamins, Prosthetic Groups, Pigments	Folate and pterines	Molybdopterin biosynthesis	Molybdenum cofactor biosynthesis protein C	7
Cofactors, Vitamins, Prosthetic Groups, Pigments	Folate and pterines	Molybdopterin biosynthesis	Molybdopterin biosynthesis protein A	2
Cofactors, Vitamins, Prosthetic Groups, Pigments	Iron-sulfur clusters	Fe-S cluster assembly	Iron-sulfur cluster assembly ATPase protein SufC	1
Cofactors, Vitamins, Prosthetic Groups, Pigments	Iron-sulfur clusters	Fe-S cluster assembly	Chaperone protein hscA	1
Cofactors, Vitamins, Prosthetic Groups, Pigments	Iron-sulfur clusters	Fe-S cluster assembly	Cysteine desulfurase (EC 4.4.1.-)	5
Cofactors, Vitamins, Prosthetic Groups, Pigments	Iron-sulfur clusters	Fe-S cluster assembly	Iron-sulfur cluster assembly protein SufB	5
Cofactors, Vitamins, Prosthetic Groups, Pigments	Isoprenoids	Carotenoids	Phytoene desaturase, neurosporene or lycopene producing (EC 1.3.-.-)	7
Cofactors, Vitamins, Prosthetic Groups, Pigments	Isoprenoids	Carotenoids	Geranylgeranyl pyrophosphate synthetase (EC 2.5.1.29)	3
Cofactors, Vitamins, Prosthetic Groups, Pigments	Isoprenoids	Isoprenoid Biosynthesis	Acetyl-CoA acetyltransferase (EC 2.3.1.9)	2
Cofactors, Vitamins, Prosthetic Groups, Pigments	Isoprenoids	Isoprenoid Biosynthesis	4-hydroxy-3-methylbut-2-enyl diphosphate reductase (EC 1.17.1.2)	1
Cofactors, Vitamins, Prosthetic Groups, Pigments	Isoprenoids	Isoprenoid Biosynthesis	Geranyltranstransferase (EC 2.5.1.10)	7
Cofactors, Vitamins, Prosthetic Groups, Pigments	Isoprenoids	Isoprenoid Biosynthesis	1-hydroxy-2-methyl-2-(E)-butenyl 4-diphosphate synthase (EC 1.17.4.3)	2
Cofactors, Vitamins, Prosthetic Groups, Pigments	Isoprenoids	Isoprenoid Biosynthesis	1-deoxy-D-xylulose 5-phosphate reductoisomerase (EC 1.1.1.267)	1
Cofactors, Vitamins, Prosthetic Groups, Pigments	Isoprenoids	polyisoprenoid biosynthesis	Geranyltranstransferase (EC 2.5.1.10)	7
Cofactors, Vitamins, Prosthetic Groups, Pigments	Isoprenoids	polyisoprenoid biosynthesis	Octaprenyl-diphosphate synthase (EC 2.5.1.-)	7
Cofactors, Vitamins, Prosthetic Groups, Pigments	Isoprenoids	polyisoprenoid biosynthesis	Undecaprenyl pyrophosphate synthetase (EC 2.5.1.31)	3
Cofactors, Vitamins, Prosthetic Groups, Pigments	Lipoate and Lipoamide	Lipoic acid metabolism	Lipoyl-[acyl-carrier-protein] synthase	1
Cofactors, Vitamins, Prosthetic Groups, Pigments	NAD and NADP	NAD and NADP cofactor biosynthesis global	Ribosylnicotinamide kinase (EC 2.7.1.22)	29
Cofactors, Vitamins, Prosthetic Groups, Pigments	NAD and NADP	NAD and NADP cofactor biosynthesis global	Nicotinamide-nucleotide adenylyltransferase (EC 2.7.7.1)	29
Cofactors, Vitamins, Prosthetic Groups, Pigments	NAD and NADP	NAD and NADP cofactor biosynthesis global	Glutamine amidotransferase chain of NAD synthetase	1
Cofactors, Vitamins, Prosthetic Groups, Pigments	NAD and NADP	NAD and NADP cofactor biosynthesis global	L-aspartate oxidase (EC 1.4.3.16)	2
Cofactors, Vitamins, Prosthetic Groups, Pigments	NAD and NADP	NAD and NADP cofactor biosynthesis global	Nicotinate-nucleotide adenylyltransferase (EC 2.7.7.18)	1
Cofactors, Vitamins, Prosthetic Groups, Pigments	NAD and NADP	NAD and NADP cofactor biosynthesis global	Nicotinate phosphoribosyltransferase (EC 2.4.2.11)	2
Cofactors, Vitamins, Prosthetic Groups, Pigments	NAD and NADP	NAD and NADP cofactor biosynthesis global	Quinolinate phosphoribosyltransferase [decarboxylating] (EC 2.4.2.19)	1
Cofactors, Vitamins, Prosthetic Groups, Pigments	NAD and NADP	NAD and NADP cofactor biosynthesis global	NAD synthetase (EC 6.3.1.5)	2
Cofactors, Vitamins, Prosthetic Groups, Pigments	NAD and NADP	NAD and NADP cofactor biosynthesis global	ADP-ribose pyrophosphatase (EC 3.6.1.13)	1
Cofactors, Vitamins, Prosthetic Groups, Pigments	NAD and NADP	NAD and NADP cofactor biosynthesis in pathogens	L-aspartate oxidase (EC 1.4.3.16)	2
Cofactors, Vitamins, Prosthetic Groups, Pigments	NAD and NADP	NAD and NADP cofactor biosynthesis in pathogens	Nicotinate phosphoribosyltransferase (EC 2.4.2.11)	2
Cofactors, Vitamins, Prosthetic Groups, Pigments	NAD and NADP	NAD and NADP cofactor biosynthesis in pathogens	Nicotinate-nucleotide adenylyltransferase (EC 2.7.7.18)	1
Cofactors, Vitamins, Prosthetic Groups, Pigments	NAD and NADP	NAD and NADP cofactor biosynthesis in pathogens	Quinolinate phosphoribosyltransferase [decarboxylating] (EC 2.4.2.19)	1
Cofactors, Vitamins, Prosthetic Groups, Pigments	NAD and NADP	NAD and NADP tutorial 10	L-aspartate oxidase (EC 1.4.3.16)	1
Cofactors, Vitamins, Prosthetic Groups, Pigments	Quinone cofactors	Coenzyme PQQ synthesis	Coenzyme PQQ synthesis protein D	2
Cofactors, Vitamins, Prosthetic Groups, Pigments	Quinone cofactors	Coenzyme PQQ synthesis	Coenzyme PQQ synthesis protein E	7
Cofactors, Vitamins, Prosthetic Groups, Pigments	Quinone cofactors	Menaquinone and Phylloquinone Biosynthesis	O-succinylbenzoic acid--CoA ligase (EC 6.2.1.26)	2
Cofactors, Vitamins, Prosthetic Groups, Pigments	Quinone cofactors	Menaquinone and Phylloquinone Biosynthesis	Menaquinone biosynthesis related protein, putative DHNA-CoA thioesterase	1
Cofactors, Vitamins, Prosthetic Groups, Pigments	Quinone cofactors	Pyrroloquinoline Quinone biosynthesis	Microsomal dipeptidase (EC 3.4.13.19)	1
Cofactors, Vitamins, Prosthetic Groups, Pigments	Quinone cofactors	Pyrroloquinoline Quinone biosynthesis	Coenzyme PQQ synthesis protein E	7
Cofactors, Vitamins, Prosthetic Groups, Pigments	Quinone cofactors	Pyrroloquinoline Quinone biosynthesis	Coenzyme PQQ synthesis protein D	2
Cofactors, Vitamins, Prosthetic Groups, Pigments	Quinone cofactors	Ubiquinone Biosynthesis	Ubiquinone biosynthesis monooxgenase UbiF/COQ7 (EC 1.14.13.-)	1
Cofactors, Vitamins, Prosthetic Groups, Pigments	Quinone cofactors	Ubiquinone Biosynthesis	3-polyprenyl-4-hydroxybenzoate carboxy-lyase (EC 4.1.1.-)	1
Cofactors, Vitamins, Prosthetic Groups, Pigments	Quinone cofactors	Ubiquinone Biosynthesis	4-hydroxybenzoate polyprenyltransferase (EC 2.5.1.-)	3
Cofactors, Vitamins, Prosthetic Groups, Pigments	Riboflavin, FMN, FAD	FMN and FAD biosynthesis	6,7-dimethyl-8-ribityllumazine synthase (EC 2.5.1.9)	1
Cofactors, Vitamins, Prosthetic Groups, Pigments	Riboflavin, FMN, FAD	FMN and FAD biosynthesis	3,4-dihydroxy-2-butanone 4-phosphate synthase	1
Cofactors, Vitamins, Prosthetic Groups, Pigments	Riboflavin, FMN, FAD	FMN and FAD biosynthesis	GTP cyclohydrolase II (EC 3.5.4.25)	1
Cofactors, Vitamins, Prosthetic Groups, Pigments	Riboflavin, FMN, FAD	FMN and FAD biosynthesis in pathogens	GTP cyclohydrolase II (EC 3.5.4.25)	1
Cofactors, Vitamins, Prosthetic Groups, Pigments	Riboflavin, FMN, FAD	FMN and FAD biosynthesis in pathogens	6,7-dimethyl-8-ribityllumazine synthase (EC 2.5.1.9)	1
Cofactors, Vitamins, Prosthetic Groups, Pigments	Riboflavin, FMN, FAD	FMN and FAD biosynthesis in pathogens	3,4-dihydroxy-2-butanone 4-phosphate synthase	1
Cofactors, Vitamins, Prosthetic Groups, Pigments	Riboflavin, FMN, FAD	Riboflavin metabolism	3,4-dihydroxy-2-butanone 4-phosphate synthase	1
Cofactors, Vitamins, Prosthetic Groups, Pigments	Riboflavin, FMN, FAD	Riboflavin metabolism	GTP cyclohydrolase II (EC 3.5.4.25)	1
Cofactors, Vitamins, Prosthetic Groups, Pigments	Riboflavin, FMN, FAD	Riboflavin metabolism	6,7-dimethyl-8-ribityllumazine synthase (EC 2.5.1.9)	1
Cofactors, Vitamins, Prosthetic Groups, Pigments	Siderophores	Siderophore enterobactin biosynthesis	Isochorismate synthase (EC 5.4.4.2)	3
Cofactors, Vitamins, Prosthetic Groups, Pigments	Siderophores	Siderophore enterobactin biosynthesis	Menaquinone-specific isochorismate synthase (EC 5.4.4.2)	3
Cofactors, Vitamins, Prosthetic Groups, Pigments	Siderophores	Siderophore enterobactin biosynthesis	2,3-dihydro-2,3-dihydroxybenzoate dehydrogenase (EC 1.3.1.28)	1
Cofactors, Vitamins, Prosthetic Groups, Pigments	Siderophores	Siderophore enterobactin biosynthesis and ferric enterbactin transport	2,3-dihydro-2,3-dihydroxybenzoate dehydrogenase (EC 1.3.1.28)	1
Cofactors, Vitamins, Prosthetic Groups, Pigments	Siderophores	Siderophore enterobactin biosynthesis and ferric enterbactin transport	Ferric enterobactin transport system permease protein fepG (TC 3.A.1.14.2)	1
Cofactors, Vitamins, Prosthetic Groups, Pigments	Siderophores	Siderophore enterobactin biosynthesis and ferric enterbactin transport	Isochorismate synthase (EC 5.4.4.2)	3
Cofactors, Vitamins, Prosthetic Groups, Pigments	Siderophores	Siderophore enterobactin biosynthesis and ferric enterbactin transport	Ferric enterobactin transport ATP-binding protein fepC (TC 3.A.1.14.2)	1
Cofactors, Vitamins, Prosthetic Groups, Pigments	Siderophores	Siderophore enterobactin biosynthesis and ferric enterbactin transport	Menaquinone-specific isochorismate synthase (EC 5.4.4.2)	3
Cofactors, Vitamins, Prosthetic Groups, Pigments	Siderophores	Siderophore enterobactin biosynthesis and ferric enterbactin transport	Ferric enterobactin transport system permease protein fepD (TC 3.A.1.14.2)	1
Cofactors, Vitamins, Prosthetic Groups, Pigments	Tetrapyrroles	Porphyrin, Heme, and Siroheme Biosynthesis	Precorrin-2 oxidase (EC 1.3.1.76)	1
Cofactors, Vitamins, Prosthetic Groups, Pigments	Tetrapyrroles	Porphyrin, Heme, and Siroheme Biosynthesis	Uroporphyrinogen III decarboxylase (EC 4.1.1.37)	3
Cofactors, Vitamins, Prosthetic Groups, Pigments	Tetrapyrroles	Porphyrin, Heme, and Siroheme Biosynthesis	Glutamyl-tRNA reductase (EC 1.2.1.70)	3
Cofactors, Vitamins, Prosthetic Groups, Pigments	Tetrapyrroles	Porphyrin, Heme, and Siroheme Biosynthesis	Ferrochelatase, protoheme ferro-lyase (EC 4.99.1.1)	2
Cofactors, Vitamins, Prosthetic Groups, Pigments	Tetrapyrroles	Porphyrin, Heme, and Siroheme Biosynthesis	Porphobilinogen deaminase (EC 2.5.1.61)	1
Cofactors, Vitamins, Prosthetic Groups, Pigments	Tetrapyrroles	Porphyrin, Heme, and Siroheme Biosynthesis	Coproporphyrinogen III oxidase, oxygen-independent (EC 1.3.99.22)	2
Cofactors, Vitamins, Prosthetic Groups, Pigments	Tetrapyrroles	Porphyrin, Heme, and Siroheme Biosynthesis	Sirohydrochlorin ferrochelatase (EC 4.99.1.4)	1
Cofactors, Vitamins, Prosthetic Groups, Pigments	Tetrapyrroles	Porphyrin, Heme, and Siroheme Biosynthesis	Porphobilinogen synthase (EC 4.2.1.24)	7
Cofactors, Vitamins, Prosthetic Groups, Pigments	Tetrapyrroles	Porphyrin, Heme, and Siroheme Biosynthesis	Uroporphyrinogen-III methyltransferase (EC 2.1.1.107)	2
Cofactors, Vitamins, Prosthetic Groups, Pigments	Tetrapyrroles	Porphyrin, Heme, and Siroheme Biosynthesis	Protoporphyrinogen IX oxidase, aerobic (EC 1.3.3.4)	1
Cofactors, Vitamins, Prosthetic Groups, Pigments	Tetrapyrroles	Porphyrin, Heme, and Siroheme Biosynthesis	Glutamyl-tRNA synthetase (EC 6.1.1.17)	2
Cofactors, Vitamins, Prosthetic Groups, Pigments	Thiamine and thiamine pyrophosphate	Thiamin biosynthesis	Thiamin pyrophosphokinase (EC 2.7.6.2)	1
Cofactors, Vitamins, Prosthetic Groups, Pigments	Thiamine and thiamine pyrophosphate	Thiamin biosynthesis	Thiamin-related ABC transporter, ATPase component	4
Cofactors, Vitamins, Prosthetic Groups, Pigments	Thiamine and thiamine pyrophosphate	Thiamin biosynthesis	Hydroxyethylthiazole kinase (EC 2.7.1.50)	1
Cofactors, Vitamins, Prosthetic Groups, Pigments	Thiamine and thiamine pyrophosphate	Thiamin biosynthesis	Thiamin-phosphate pyrophosphorylase (EC 2.5.1.3)	1
Cofactors, Vitamins, Prosthetic Groups, Pigments	Thiamine and thiamine pyrophosphate	Thiamin biosynthesis	Thiamin-related ABC transporter, transmembrane component 1	1
Cofactors, Vitamins, Prosthetic Groups, Pigments	Thiamine and thiamine pyrophosphate	Thiamin biosynthesis	Predicted thiazole transporter ThiU	3
Cofactors, Vitamins, Prosthetic Groups, Pigments	Thiamine and thiamine pyrophosphate	Thiamin biosynthesis	Thiamin biosynthesis protein ThiC	4
Cofactors, Vitamins, Prosthetic Groups, Pigments	Thiamine and thiamine pyrophosphate	Thiamin biosynthesis	Glycine oxidase ThiO (EC 1.4.3.19)	1
Cofactors, Vitamins, Prosthetic Groups, Pigments	Thiamine and thiamine pyrophosphate	Thiamin biosynthesis	Sulfur carrier protein adenylyltransferase ThiF	6
Degradation of Xenobiotics	Anaerobic degradation of aromatic compounds	Anaerobic benzoate metabolism	Acetyl-CoA acetyltransferase (EC 2.3.1.9)	1
DNA metabolism	DNA Repair	DNA Repair Base Excision	Exodeoxyribonuclease I (EC 3.1.11.1)	1
DNA metabolism	DNA Repair	DNA Repair Base Excision	DNA ligase (EC 6.5.1.2)	3
DNA metabolism	DNA Repair	DNA Repair Base Excision	DNA polymerase I (EC 2.7.7.7)	1
DNA metabolism	DNA Repair	DNA Repair Base Excision	Uracil-DNA glycosylase (EC 3.2.2.-)	3
DNA metabolism	DNA Repair	DNA Repair Base Excision	Single-stranded-DNA-specific exonuclease recJ (EC 3.1.-.-)	1
DNA metabolism	DNA Repair	DNA Repair Base Excision	DNA-3-methyladenine glycosylase (EC 3.2.2.20)	1
DNA metabolism	DNA Repair	DNA Repair Base Excision	ATP-dependent DNA ligase (EC 6.5.1.1)	2
DNA metabolism	DNA Repair	DNA repair, bacterial	DNA mismatch repair protein MutS	3
DNA metabolism	DNA Repair	DNA repair, bacterial	DNA mismatch repair protein MutL	1
DNA metabolism	DNA Replication	DNA-replication	Holliday junction DNA helicase RuvB	2
DNA metabolism	DNA Replication	DNA-replication	Chromosomal replication initiator protein dnaA	2
DNA metabolism	DNA Replication	DNA-replication	DNA polymerase III alpha subunit (EC 2.7.7.7)	11
DNA metabolism	DNA Replication	DNA-replication	Replicative DNA helicase (EC 3.6.1.-)	1
DNA metabolism	DNA Replication	DNA-replication	DNA polymerase I (EC 2.7.7.7)	1
DNA metabolism	DNA Replication	DNA-replication	Helicase loader DnaI	1
DNA metabolism	DNA Replication	DNA-replication	Exodeoxyribonuclease V beta chain (EC 3.1.11.5)	1
DNA metabolism	DNA Replication	DNA-replication	Arrested fork binding	6
DNA metabolism	DNA Replication	DNA-replication	ATP-dependent DNA helicase RecG (EC 3.6.1.-)	1
DNA metabolism	DNA Replication	DNA-replication	Single-stranded-DNA-specific exonuclease recJ (EC 3.1.-.-)	1
DNA metabolism	DNA Replication	DNA-replication	DNA polymerase III subunits gamma and tau (EC 2.7.7.7)	1
DNA metabolism	DNA Replication	DNA-replication	DNA primase (EC 2.7.7.-)	6
DNA metabolism	DNA Replication	DNA-replication	DNA replication protein dnaC	3
DNA metabolism	DNA uptake, competence	gram plus late competence	late competence protein comEC, DNA transport	2
Fatty Acids and Lipids	Fatty acids	carnitine metabolism	Crotonobetaine carnitine-CoA ligase (EC 6.3.2.-)	1
Fatty Acids and Lipids	Fatty acids	Fatty Acid Biosynthesis FASII	3-oxoacyl-[acyl-carrier protein] reductase (EC 1.1.1.100)	1
Fatty Acids and Lipids	Fatty acids	Fatty Acid Biosynthesis FASII	Acetyl-coenzyme A carboxyl transferase beta chain (EC 6.4.1.2)	1
Fatty Acids and Lipids	Fatty acids	Fatty Acid Biosynthesis FASII	4'-phosphopantetheinyl transferase (EC 2.7.8.-)	3
Fatty Acids and Lipids	Fatty acids	Fatty Acid Biosynthesis FASII	Acetyl-coenzyme A carboxyl transferase alpha chain (EC 6.4.1.2)	1
Fatty Acids and Lipids	Fatty acids	fatty acid metabolism	3-phenylpropionate dioxygenase ferredoxin--NAD(+) reductase component (EC 1.18.1.3)	3
Fatty Acids and Lipids	Fatty acids	fatty acid metabolism	Alcohol dehydrogenase (EC 1.1.1.1)	4
Fatty Acids and Lipids	Fatty acids	fatty acid metabolism	Acetyl-CoA acetyltransferase (EC 2.3.1.9)	3
Fatty Acids and Lipids	Fatty acids	fatty acid metabolism	3-hydroxybutyryl-CoA epimerase (EC 5.1.2.3)	1
Fatty Acids and Lipids	Fatty acids	fatty acid metabolism	Aldehyde dehydrogenase (EC 1.2.1.3)	5
Fatty Acids and Lipids	Fatty acids	fatty acid metabolism	3-hydroxyacyl-CoA dehydrogenase (EC 1.1.1.35)	1
Fatty Acids and Lipids	Fatty acids	fatty acid metabolism	Acyl-CoA dehydrogenase (EC 1.3.99.3)	1
Fatty Acids and Lipids	Fatty acids	fatty acid metabolism	Acyl-CoA dehydrogenase, short-chain specific (EC 1.3.99.2)	3
Fatty Acids and Lipids	Fatty acids	fatty acid metabolism	Enoyl-CoA hydratase (EC 4.2.1.17)	1
Fatty Acids and Lipids	Fatty acids	fatty acid oxidation pathway	Acetyl-CoA acetyltransferase (EC 2.3.1.9)	3
Fatty Acids and Lipids	Fatty acids	fatty acid oxidation pathway	Acyl-CoA dehydrogenase (EC 1.3.99.3)	1
Fatty Acids and Lipids	Fatty acids	fatty acid oxidation pathway	Acyl-CoA dehydrogenase, short-chain specific (EC 1.3.99.2)	3
Fatty Acids and Lipids	Fatty acids	fatty acid oxidation pathway	3-hydroxyacyl-CoA dehydrogenase (EC 1.1.1.35)	1
Fatty Acids and Lipids	Fatty acids	fatty acid oxidation pathway	Enoyl-CoA hydratase (EC 4.2.1.17)	1
Fatty Acids and Lipids	Glycerolipids	Glycerolipid and glycerphospholipid metabolism	Glycerate kinase (EC 2.7.1.31)	2
Fatty Acids and Lipids	Glycerolipids	Glycerolipid and glycerphospholipid metabolism	Aerobic glycerol-3-phosphate dehydrogenase (EC 1.1.99.5)	2
Fatty Acids and Lipids	Glycerolipids	Glycerolipid and glycerphospholipid metabolism	Glycerol-3-phosphate acyltransferase (EC 2.3.1.15)	1
Fatty Acids and Lipids	Glycerolipids	Glycerolipid and glycerphospholipid metabolism	Alcohol dehydrogenase (EC 1.1.1.1)	2
Fatty Acids and Lipids	Glycerolipids	Glycerolipid and glycerphospholipid metabolism	1-acyl-sn-glycerol-3-phosphate acyltransferase (EC 2.3.1.51)	1
Fatty Acids and Lipids	Glycerolipids	Glycerolipid and glycerphospholipid metabolism	Cardiolipin synthetase (EC 2.7.8.-)	4
Fatty Acids and Lipids	Phospholipids	Betaine biosynthesis	Betaine aldehyde dehydrogenase (EC 1.2.1.8)	1
Fatty Acids and Lipids	Phospholipids	Betaine biosynthesis	Choline dehydrogenase (EC 1.1.99.1)	1
Fatty Acids and Lipids	Triacylglycerols	Glycerol fermenation to 1,3-propanediol	Glycerol dehydrogenase (EC 1.1.1.6)	3
Fatty Acids and Lipids	Triacylglycerols	Glycerol Metabolism	Glycerol-3-phosphate dehydrogenase (EC 1.1.99.5)	1
Fatty Acids and Lipids	Triacylglycerols	Glycerol Metabolism	Aerobic glycerol-3-phosphate dehydrogenase (EC 1.1.99.5)	2
Fatty Acids and Lipids	Triacylglycerols	Glycerol Metabolism	Glycerol dehydrogenase (EC 1.1.1.6)	3
Fatty Acids and Lipids	Triacylglycerols	Glycerol Metabolism	Glycerol-3-phosphate dehydrogenase [NAD(P)+] (EC 1.1.1.94)	1
Fatty Acids and Lipids	Triacylglycerols	Glycerol Metabolism	Glycerophosphoryl diester phosphodiesterase (EC 3.1.4.46)	1
Membrane Transport	ABC transporters	ABC transporter alkylphosphonate (TC 3.A.1.9.1)	Phosphonate ABC transporter permease protein phnE1 (TC 3.A.1.9.1)	2
Membrane Transport	ABC transporters	ABC transporter alkylphosphonate (TC 3.A.1.9.1)	Phosphonate ABC transporter permease protein phnE (TC 3.A.1.9.1)	1
Membrane Transport	ABC transporters	ABC transporter alkylphosphonate (TC 3.A.1.9.1)	Phosphonate ABC transporter phosphate-binding periplasmic component (TC 3.A.1.9.1)	1
Membrane Transport	ABC transporters	ABC transporter branched-chain amino acid (TC 3.A.1.4.1)	High-affinity branched-chain amino acid transport system permease protein LivH (TC 3.A.1.4.1)	5
Membrane Transport	ABC transporters	ABC transporter branched-chain amino acid (TC 3.A.1.4.1)	Branched-chain amino acid transport ATP-binding protein livF (TC 3.A.1.4.1)	2
Membrane Transport	ABC transporters	ABC transporter branched-chain amino acid (TC 3.A.1.4.1)	Branched-chain amino acid transport ATP-binding protein livG (TC 3.A.1.4.1)	2
Membrane Transport	ABC transporters	ABC transporter branched-chain amino acid (TC 3.A.1.4.1)	Branched-chain amino acid transport system permease protein livM (TC 3.A.1.4.1)	3
Membrane Transport	ABC transporters	ABC transporter branched-chain amino acid (TC 3.A.1.4.1)	High-affinity leucine-specific transport system, periplasmic binding protein livK (TC 3.A.1.4.1)	1
Membrane Transport	ABC transporters	ABC transporter dipeptide (TC 3.A.1.5.2)	Dipeptide transport ATP-binding protein dppD (TC 3.A.1.5.2)	3
Membrane Transport	ABC transporters	ABC transporter dipeptide (TC 3.A.1.5.2)	Dipeptide-binding ABC transporter, periplasmic substrate-binding component (TC 3.A.1.5.2)	3
Membrane Transport	ABC transporters	ABC transporter dipeptide (TC 3.A.1.5.2)	Dipeptide transport system permease protein dppC (TC 3.A.1.5.2)	1
Membrane Transport	ABC transporters	ABC transporter dipeptide (TC 3.A.1.5.2)	Dipeptide transport system permease protein dppB (TC 3.A.1.5.2)	1
Membrane Transport	ABC transporters	ABC transporter dipeptide (TC 3.A.1.5.2)	Dipeptide transport ATP-binding protein dppF (TC 3.A.1.5.2)	2
Membrane Transport	ABC transporters	ABC transporter ferric enterobactin (TC 3.A.1.14.2)	Ferric enterobactin transport ATP-binding protein fepC (TC 3.A.1.14.2)	1
Membrane Transport	ABC transporters	ABC transporter ferric enterobactin (TC 3.A.1.14.2)	Ferric enterobactin transport system permease protein fepD (TC 3.A.1.14.2)	1
Membrane Transport	ABC transporters	ABC transporter ferric enterobactin (TC 3.A.1.14.2)	Ferric enterobactin transport system permease protein fepG (TC 3.A.1.14.2)	1
Membrane Transport	ABC transporters	ABC transporter ferrichrome (TC 3.A.1.14.3)	Ferrichrome transport ATP-binding protein fhuC (TC 3.A.1.14.3)	8
Membrane Transport	ABC transporters	ABC transporter glutamine (TC 3.A.1.3.2)	Glutamine transport ATP-binding protein glnQ (TC 3.A.1.3.2)	1
Membrane Transport	ABC transporters	ABC transporter glycerol (TC 3.A.1.1.3)	SN-glycerol-3-phosphate transport ATP-binding protein ugpC (TC 3.A.1.1.3)	1
Membrane Transport	ABC transporters	ABC transporter glycerol (TC 3.A.1.1.3)	Glycerol-3-phosphate ABC transporter, periplasmic glycerol-3-phosphate-binding protein (TC 3.A.1.1.3)	1
Membrane Transport	ABC transporters	ABC transporter heme (TC3.A.1.107.1)	Heme exporter protein C (TC3.A.1.107.1)	4
Membrane Transport	ABC transporters	ABC transporter heme (TC3.A.1.107.1)	Heme exporter protein A (TC3.A.1.107.1)	3
Membrane Transport	ABC transporters	ABC transporter heme (TC3.A.1.107.1)	Heme exporter protein B (TC3.A.1.107.1)	2
Membrane Transport	ABC transporters	ABC transporter L-proline glycine betaine (TC 3.A.1.12.1)	L-proline Glycine Betaine ABC transport ATP-binding protein proV (TC 3.A.1.12.1)	4
Membrane Transport	ABC transporters	ABC transporter maltose	Maltose maltodextrin transport ATP-binding protein malK	1
Membrane Transport	ABC transporters	ABC transporter molybdenum (TC 3.A.1.8.1)	Molybdenum transport system permease protein modB (TC 3.A.1.8.1)	1
Membrane Transport	ABC transporters	ABC transporter molybdenum (TC 3.A.1.8.1)	Molybdenum transport ATP-binding protein modC (TC 3.A.1.8.1)	1
Membrane Transport	ABC transporters	ABC transporter oligopeptide (TC 3.A.1.5.1)	Oligopeptide transport ATP-binding protein oppF (TC 3.A.1.5.1)	3
Membrane Transport	ABC transporters	ABC transporter oligopeptide (TC 3.A.1.5.1)	Oligopeptide transport system permease protein oppC (TC 3.A.1.5.1)	7
Membrane Transport	ABC transporters	ABC transporter oligopeptide (TC 3.A.1.5.1)	Oligopeptide transport ATP-binding protein oppD (TC 3.A.1.5.1)	3
Membrane Transport	ABC transporters	ABC transporter oligopeptide (TC 3.A.1.5.1)	Oligopeptide transport system permease protein oppB (TC 3.A.1.5.1)	2
Membrane Transport	ABC transporters	ABC transporter phosphate (TC 3.A.1.7.1)	Phosphate transport system permease protein pstA (TC 3.A.1.7.1)	2
Membrane Transport	ABC transporters	ABC transporter phosphate (TC 3.A.1.7.1)	Phosphate transport ATP-binding protein pstB (TC 3.A.1.7.1)	1
Membrane Transport	ABC transporters	ABC transporter polyamine putrescine spermidine (TC 3.A.1.11.1)	Spermidine Putrescine ABC transporter permease component potB (TC_3.A.1.11.1)	1
Membrane Transport	ABC transporters	ABC transporter polyamine putrescine spermidine (TC 3.A.1.11.1)	Spermidine Putrescine ABC transporter permease component potC (TC_3.A.1.11.1)	2
Membrane Transport	ABC transporters	ABC transporter putrescine (TC 3.A.1.11.2)	Putrescine transport system permease protein potH (TC 3.A.1.11.2)	1
Membrane Transport	ABC transporters	ABC transporter ribose (TC 3.A.1.2.1)	Ribose transport ATP-binding protein rbsA (TC 3.A.1.2.1)	9
Membrane Transport	ABC transporters	ABC transporter ribose (TC 3.A.1.2.1)	Ribose transport system permease protein rbsC (TC 3.A.1.2.1)	1
Membrane Transport	ABC transporters	CbiQO-type ABC transporter systems	Thiamin-related ABC transporter, ATPase component	4
Membrane Transport	ABC transporters	CbiQO-type ABC transporter systems	Thiamin-related ABC transporter, transmembrane component 1	1
Membrane Transport	ABC transporters	CbiQO-type ABC transporter systems	bioY-linked ATPase component CbiO of ABC cassete	2
Membrane Transport	ABC transporters	CbiQO-type ABC transporter systems	ABC-type cobalt transport system, ATPase component CbiO and related transporters	1
Membrane Transport	ABC transporters	P-type ATPase transporter potassium (TC 3.A.3.7.1)	Potassium-transporting ATPase A chain (EC 3.6.3.12) (TC 3.A.3.7.1)	1
Membrane Transport	ABC transporters	Transport of Nickel and Cobalt	Urease alpha subunit (EC 3.5.1.5)	9
Membrane Transport	Uni-, Sym- and Antiporters	Sodium Hydrogen Antiporter	Na(+) H(+) antiporter subunit A	4
Membrane Transport	Uni-, Sym- and Antiporters	Sodium Hydrogen Antiporter	Na(+) H(+) antiporter subunit B	4
Membrane Transport	Uni-, Sym- and Antiporters	Sodium Hydrogen Antiporter	Na(+) H(+) antiporter subunit D	1
Membrane Transport	Uni-, Sym- and Antiporters	Sodium Hydrogen Antiporter	Na(+) H(+) antiporter subunit D (TC 2.A.63.1.3)	3
Membrane Transport	Uni-, Sym- and Antiporters	Sodium Hydrogen Antiporter	Na(+) H(+) antiporter subunit G	1
Membrane Transport	Uni-, Sym- and Antiporters	Sodium Hydrogen Antiporter	Na(+) H(+) antiporter subunit C (TC 2.A.63.1.3)	1
Membrane Transport	Uni-, Sym- and Antiporters	Sodium Hydrogen Antiporter	Na(+) H(+) antiporter subunit A (TC 2.A.63.1.3)	3
Metabolism of aromatic compounds	Metabolism of central aromatic intermediates	Catechol branch of beta-ketoadipate pathway	Succinyl-CoA:3-ketoacid-coenzyme A transferase subunit A (EC 2.8.3.5)	2
Metabolism of aromatic compounds	Metabolism of central aromatic intermediates	Catechol branch of beta-ketoadipate pathway	3-oxoadipate CoA-transferase subunit B (EC 2.8.3.6)	1
Metabolism of aromatic compounds	Metabolism of central aromatic intermediates	Catechol branch of beta-ketoadipate pathway	Succinyl-CoA:3-ketoacid-coenzyme A transferase subunit B (EC 2.8.3.5)	1
Metabolism of aromatic compounds	Metabolism of central aromatic intermediates	Homogentisate pathway of aromatic compound degradation	Fumarylacetoacetase (EC 3.7.1.2)	1
Metabolism of aromatic compounds	Metabolism of central aromatic intermediates	Homogentisate pathway of aromatic compound degradation	Aconitate hydratase (EC 4.2.1.3)	19
Metabolism of aromatic compounds	Metabolism of central aromatic intermediates	Phenylacetate pathway of aromatic compound degradation	Phenylacetate-coenzyme A ligase (EC 6.2.1.30)	1
Metabolism of aromatic compounds	Metabolism of central aromatic intermediates	Phenylacetate pathway of aromatic compound degradation	Aldehyde dehydrogenase (EC 1.2.1.3)	5
Metabolism of aromatic compounds	Metabolism of central aromatic intermediates	Phenylacetate pathway of aromatic compound degradation	Enoyl-CoA hydratase (EC 4.2.1.17)	1
Metabolism of aromatic compounds	Metabolism of central aromatic intermediates	Protocatechuate branch of beta-ketoadipate pathway	Succinyl-CoA:3-ketoacid-coenzyme A transferase subunit A (EC 2.8.3.5)	2
Metabolism of aromatic compounds	Metabolism of central aromatic intermediates	Protocatechuate branch of beta-ketoadipate pathway	3-oxoadipate CoA-transferase subunit B (EC 2.8.3.6)	1
Metabolism of aromatic compounds	Metabolism of central aromatic intermediates	Protocatechuate branch of beta-ketoadipate pathway	Succinyl-CoA:3-ketoacid-coenzyme A transferase subunit B (EC 2.8.3.5)	1
Metabolism of aromatic compounds	Peripheral pathways for catabolism of aromatic compounds	Benzoate catabolism	3-Oxoadipate CoA-transferase subunit B (EC 2.8.3.6)	1
Metabolism of aromatic compounds	Peripheral pathways for catabolism of aromatic compounds	Benzoate degradation	Benzoate transport protein	1
Metabolism of aromatic compounds	Peripheral pathways for catabolism of aromatic compounds	Biphenyl Degradation	4-hydroxy-2-oxovalerate aldolase (EC 4.1.3.-)	2
Metabolism of aromatic compounds	Peripheral pathways for catabolism of aromatic compounds	Biphenyl Degradation	Acetaldehyde dehydrogenase (EC 1.2.1.10)	2
Motility and Chemotaxis	Chemotaxis in Prokaryota	Bacterial Chemotaxis	Dipeptide-binding ABC transporter, periplasmic substrate-binding component (TC 3.A.1.5.2)	3
Motility and Chemotaxis	Flagellar motility in Prokaryota	Flagellum	Flagellar motor rotation protein motB	3
Motility and Chemotaxis	Flagellar motility in Prokaryota	Flagellum	RNA polymerase sigma factor RpoD	1
Motility and Chemotaxis	Flagellar motility in Prokaryota	Flagellum	Flagellar hook-length control protein fliK	1
Motility and Chemotaxis	Flagellar motility in Prokaryota	Flagellum	Flagellar protein fliJ	1
Motility and Chemotaxis	Flagellar motility in Prokaryota	Flagellum	Flagellar regulatory protein fleQ	1
Motility and Chemotaxis	Flagellar motility in Prokaryota	Flagellum	Flagellum-specific ATP synthase fliI	1
Motility and Chemotaxis	Social motility and nonflagellar swimming in bacteria	Bacterial motility:Gliding	Type II secretory pathway, component PulF/Type 4 fimbrial assembly protein pilC	4
Motility and Chemotaxis	Social motility and nonflagellar swimming in bacteria	Bacterial motility:Gliding	Twitching motility protein PilT	3
Nitrogen Metabolism		Allantoin degradation	Glycerate kinase (EC 2.7.1.31)	2
Nitrogen Metabolism		Ammonia assimilation	Nitrogen regulation protein NR(I)	1
Nitrogen Metabolism		Ammonia assimilation	Glutamate synthase [NADPH] small chain (EC 1.4.1.13)	3
Nitrogen Metabolism		Ammonia assimilation	Glutamate synthase [NADPH] large chain (EC 1.4.1.13)	3
Nitrogen Metabolism		Ammonia assimilation	Nitrogen regulatory protein P-II	1
Respiration	Electron accepting reactions	Denitrification	Cytochrome cd1 nitrite reductase (EC:1.7.2.1)	23
Respiration	Electron accepting reactions	Denitrification	Copper-containing nitrite reductase (EC 1.7.2.1)	1
Nitrogen Metabolism		Nitrate and nitrite ammonification	Respiratory nitrate reductase alpha chain (EC 1.7.99.4)	5
Nitrogen Metabolism		Nitrate and nitrite ammonification	Nitrite transporter from formate/nitrite family	2
Nitrogen Metabolism		Nitrate and nitrite ammonification	Nitrite reductase [NAD(P)H] large subunit (EC 1.7.1.4)	1
Nitrogen Metabolism		Nitrate and nitrite ammonification	Nitrate/nitrite transporter	5
Nitrogen Metabolism		Nitrosative stress	Nitric oxide-dependent regulator DnrN or NorA	1
Nucleosides and Nucleotides	Purines	De Novo Purine Biosynthesis	Phosphoribosylaminoimidazole carboxylase ATPase subunit (EC 4.1.1.21)	2
Nucleosides and Nucleotides	Purines	De Novo Purine Biosynthesis	Phosphoribosylamine--glycine ligase (EC 6.3.4.13)	2
Nucleosides and Nucleotides	Purines	De Novo Purine Biosynthesis	Phosphoribosylformylglycinamidine synthase, glutamine amidotransferase subunit (EC 6.3.5.3)	4
Nucleosides and Nucleotides	Purines	De Novo Purine Biosynthesis	Phosphoribosylaminoimidazole-succinocarboxamide synthase (EC 6.3.2.6)	1
Nucleosides and Nucleotides	Purines	De Novo Purine Biosynthesis	Amidophosphoribosyltransferase (EC 2.4.2.14)	4
Nucleosides and Nucleotides	Purines	De Novo Purine Biosynthesis	Phosphoribosylformylglycinamidine cyclo-ligase (EC 6.3.3.1)	3
Nucleosides and Nucleotides	Purines	De Novo Purine Biosynthesis	Phosphoribosylaminoimidazolecarboxamide formyltransferase (EC 2.1.2.3)	1
Nucleosides and Nucleotides	Purines	De Novo Purine Biosynthesis	Phosphoribosylformylglycinamidine synthase, synthetase subunit (EC 6.3.5.3)	4
Nucleosides and Nucleotides	Purines	De Novo Purine Biosynthesis	IMP cyclohydrolase (EC 3.5.4.10)	1
Nucleosides and Nucleotides	Purines	De Novo Purine Biosynthesis	Adenylosuccinate lyase (EC 4.3.2.2)	5
Nucleosides and Nucleotides	Purines	Purine conversions	Deoxyguanosine kinase (EC 2.7.1.113)	2
Nucleosides and Nucleotides	Purines	Purine conversions	AMP nucleosidase (EC 3.2.2.4)	3
Nucleosides and Nucleotides	Purines	Purine conversions	Purine nucleoside phosphorylase (EC 2.4.2.1)	1
Nucleosides and Nucleotides	Purines	Purine conversions	Adenylosuccinate synthetase (EC 6.3.4.4)	4
Nucleosides and Nucleotides	Purines	Purine conversions	Hypoxanthine-guanine phosphoribosyltransferase (EC 2.4.2.8)	3
Nucleosides and Nucleotides	Purines	Purine conversions	Adenylosuccinate lyase (EC 4.3.2.2)	5
Nucleosides and Nucleotides	Purines	Purine conversions	Deoxyadenosine kinase (EC 2.7.1.76)	2
Nucleosides and Nucleotides	Purines	Purine conversions	Adenosine deaminase (EC 3.5.4.4)	1
Nucleosides and Nucleotides	Purines	Purine conversions	5'-nucleotidase (EC 3.1.3.5)	2
Nucleosides and Nucleotides	Purines	Purine conversions	Inosine-5'-monophosphate dehydrogenase (EC 1.1.1.205)	1
Nucleosides and Nucleotides	Purines	Purine conversions	GMP reductase (EC 1.7.1.7)	1
Nucleosides and Nucleotides	Pyrimidines	De Novo Pyrimidine Synthesis	Dihydroorotate dehydrogenase (EC 1.3.3.1)	1
Nucleosides and Nucleotides	Pyrimidines	De Novo Pyrimidine Synthesis	Aspartate carbamoyltransferase (EC 2.1.3.2)	1
Nucleosides and Nucleotides	Pyrimidines	De Novo Pyrimidine Synthesis	Dihydroorotate dehydrogenase electron transfer subunit (EC 1.3.3.1)	5
Nucleosides and Nucleotides	Pyrimidines	De Novo Pyrimidine Synthesis	Carbamoyl-phosphate synthase large chain (EC 6.3.5.5)	16
Nucleosides and Nucleotides	Pyrimidines	De Novo Pyrimidine Synthesis	Dihydroorotate dehydrogenase, catalytic subunit (EC 1.3.3.1)	3
Nucleosides and Nucleotides	Pyrimidines	pyrimidine conversions	2',3'-cyclic-nucleotide 2'-phosphodiesterase (EC 3.1.4.16)	2
Nucleosides and Nucleotides	Pyrimidines	pyrimidine conversions	Pyrimidine-nucleoside phosphorylase (EC 2.4.2.2)	2
Nucleosides and Nucleotides	Pyrimidines	pyrimidine conversions	CTP synthase (EC 6.3.4.2)	4
Nucleosides and Nucleotides	Pyrimidines	pyrimidine conversions	5'-nucleotidase (EC 3.1.3.5)	2
Nucleosides and Nucleotides	Pyrimidines	pyrimidine conversions	Purine nucleoside phosphorylase (EC 2.4.2.1)	1
Nucleosides and Nucleotides	Pyrimidines	pyrimidine conversions	Deoxycytidine triphosphate deaminase (EC 3.5.4.13)	2
Nucleosides and Nucleotides	Pyrimidines	pyrimidine conversions	Thioredoxin reductase (EC 1.8.1.9)	3
Nucleosides and Nucleotides	Pyrimidines	pyrimidine conversions	Thymidylate synthase (EC 2.1.1.45)	3
Nucleosides and Nucleotides	Pyrimidines	pyrimidine conversions	Cytidylate kinase (EC 2.7.4.14)	1
Nucleosides and Nucleotides		Ribonucleotide reduction	Ribonucleotide reductase of class Ib (aerobic), alpha subunit (EC 1.17.4.1)	1
Nucleosides and Nucleotides		Ribonucleotide reduction	Ribonucleotide reductase of class Ia (aerobic), alpha subunit (EC 1.17.4.1)	1
Nucleosides and Nucleotides		Ribonucleotide reduction	Ribonucleotide reductase transcriptional regulator NrdR	3
Nucleosides and Nucleotides		Ribonucleotide reduction	Ribonucleotide reductase of class III (anaerobic), activating protein (EC 1.97.1.4)	1
Nucleosides and Nucleotides		Ribonucleotide reduction	Ribonucleotide reductase of class II (coenzyme B12-dependent) (EC 1.17.4.1)	2
Nucleosides and Nucleotides		Ribose and deoxyribose phosphate metabolism	Phosphopentomutase (EC 5.4.2.7)	1
Nucleosides and Nucleotides		Ribose and deoxyribose phosphate metabolism	Transketolase (EC 2.2.1.1)	4
Nucleosides and Nucleotides		Ribose and deoxyribose phosphate metabolism	Deoxyribose-phosphate aldolase (EC 4.1.2.4)	1
Phage		Prophage lysogenic conversion modules	Phage-associated cell wall hydrolase	2
Protein Metabolism	Protein Biosynthesis	Ribosome biogenesis bacterial	Ribosomal-protein-S5p-alanine acetyltransferase (EC 2.3.1.-)	2
Protein Metabolism	Protein Biosynthesis	Ribosome biogenesis bacterial	Ribonuclease E (EC 3.1.4.-)	1
Protein Metabolism	Protein Biosynthesis	Ribosome LSU bacterial	LSU ribosomal protein L15p (L27Ae)	1
Protein Metabolism	Protein Biosynthesis	Ribosome LSU bacterial	LSU ribosomal protein L18p (L5e)	2
Protein Metabolism	Protein Biosynthesis	Ribosome LSU bacterial	LSU ribosomal protein L21p	1
Protein Metabolism	Protein Biosynthesis	Ribosome LSU bacterial	LSU ribosomal protein L20p	1
Protein Metabolism	Protein Biosynthesis	Ribosome LSU bacterial	LSU ribosomal protein L2p (L8e)	1
Protein Metabolism	Protein Biosynthesis	Ribosome LSU bacterial	LSU ribosomal protein L5p (L11e)	2
Protein Metabolism	Protein Biosynthesis	Ribosome LSU bacterial	LSU ribosomal protein L33p	1
Protein Metabolism	Protein Biosynthesis	Ribosome LSU bacterial	LSU ribosomal protein L9p	1
Protein Metabolism	Protein Biosynthesis	Ribosome SSU bacterial	SSU ribosomal protein S4p (S9e)	1
Protein Metabolism	Protein Biosynthesis	Ribosome SSU bacterial	SSU ribosomal protein S12p (S23e)	2
Protein Metabolism	Protein Biosynthesis	Ribosome SSU bacterial	SSU ribosomal protein S13p (S18e)	1
Protein Metabolism	Protein Biosynthesis	Ribosome SSU bacterial	SSU ribosomal protein S9p (S16e)	2
Protein Metabolism	Protein Biosynthesis	Ribosome SSU bacterial	SSU ribosomal protein S7p (S5e)	7
Protein Metabolism	Protein Biosynthesis	Translation factors bacterial	Peptide deformylase (EC 3.5.1.88)	1
Protein Metabolism	Protein Biosynthesis	Translation factors bacterial	Translation initiation factor 2	1
Protein Metabolism	Protein Biosynthesis	Translation factors bacterial	Translation elongation factor Tu	3
Protein Metabolism	Protein Biosynthesis	Translation factors bacterial	Translation elongation factor P	2
Protein Metabolism	Protein Biosynthesis	Translation factors bacterial	Translation elongation factor G	1
Protein Metabolism	Protein Biosynthesis	Translation factors bacterial	Methionine aminopeptidase (EC 3.4.11.18)	3
Protein Metabolism	Protein Biosynthesis	Translation factors bacterial	Peptide chain release factor 3	2
Protein Metabolism	Protein Biosynthesis	Translation factors bacterial	Methionyl-tRNA formyltransferase (EC 2.1.2.9)	1
Protein Metabolism	Protein Biosynthesis	Translation factors bacterial	Peptide chain release factor 2	1
Protein Metabolism	Protein Biosynthesis	Translation factors bacterial	Ribosome recycling factor	1
Protein Metabolism	Protein Biosynthesis	Translation factors bacterial	Translation initiation factor 3	1
Protein Metabolism	Protein Biosynthesis	Universal GTPases	GTP-binding and nucleic acid-binding protein YchF	3
Protein Metabolism	Protein Biosynthesis	Universal GTPases	Signal recognition particle, subunit Ffh SRP54 (TC 3.A.5.1.1)	5
Protein Metabolism	Protein Biosynthesis	Universal GTPases	GTP-binding protein LepA	3
Protein Metabolism	Protein Biosynthesis	Universal GTPases	GTP-binding protein EngB	1
Protein Metabolism	Protein Biosynthesis	Universal GTPases	GTP-binding protein Era	2
Protein Metabolism	Protein Biosynthesis	Universal GTPases	GTP-binding protein EngA	1
Protein Metabolism	Protein Biosynthesis	Universal GTPases	Translation elongation factor Tu	3
Protein Metabolism	Protein Biosynthesis	Universal GTPases	Translation elongation factor G	1
Protein Metabolism	Protein Biosynthesis	Universal GTPases	GTP-binding protein HflX	3
Protein Metabolism	Protein Biosynthesis	Universal GTPases	Translation initiation factor 2	1
Protein Metabolism	Protein Degradation	Phenylpropionate Degradation	3-phenylpropionate dioxygenase ferredoxin--NAD(+) reductase component (EC 1.18.1.3)	3
Protein Metabolism	Protein Degradation	Phenylpropionate Degradation	3-phenylpropionate dioxygenase alpha subunit (EC 1.14.1.-)	2
Protein Metabolism	Protein Degradation	Phenylpropionate Degradation	3-phenylpropionate dioxygenase beta subunit (EC 1.14.1.-)	1
Protein Metabolism	Protein Degradation	Phenylpropionate Degradation	Probable 3-phenylpropionic acid transporter	1
Protein Metabolism	Protein Degradation	Protein degradation	Cytosol aminopeptidase PepA (EC 3.4.11.1)	1
Protein Metabolism	Protein Degradation	Proteolysis in bacteria, ATP-dependent	ATP-dependent protease La (EC 3.4.21.53)	1
Protein Metabolism	Protein Degradation	Proteolysis in bacteria, ATP-dependent	ATP-dependent Clp protease ATP-binding subunit clpA	1
Protein Metabolism	Protein Degradation	Proteolysis in bacteria, ATP-dependent	ClpB protein	16
Protein Metabolism	Protein Export and Secretion	General secretory pathway (Sec-SRP) complex (TC 3.A.5.1.1)	Ribonuclease P protein component (EC 3.1.26.5)	1
Protein Metabolism	Protein Export and Secretion	General secretory pathway (Sec-SRP) complex (TC 3.A.5.1.1)	Protein-export membrane protein secF (TC 3.A.5.1.1)	1
Protein Metabolism	Protein Export and Secretion	General secretory pathway (Sec-SRP) complex (TC 3.A.5.1.1)	Preprotein translocase secY subunit (TC 3.A.5.1.1)	1
Protein Metabolism	Protein Export and Secretion	General secretory pathway (Sec-SRP) complex (TC 3.A.5.1.1)	Signal recognition particle, subunit Ffh SRP54 (TC 3.A.5.1.1)	5
Protein Metabolism	Protein Export and Secretion	General secretory pathway (Sec-SRP) complex (TC 3.A.5.1.1)	Protein export cytoplasm protein SecA ATPase RNA helicase (TC 3.A.5.1.1)	8
Protein Metabolism	Protein Export and Secretion	General secretory pathway (Sec-SRP) complex (TC 3.A.5.1.1)	Protein-export membrane protein secD (TC 3.A.5.1.1)	2
Protein Metabolism	Protein Folding	GroEL GroES	Heat shock protein 60 family chaperone GroEL	4
Protein Metabolism	Protein Folding	GroEL GroES	Heat shock protein 60 family co-chaperone GroES	2
Protein Metabolism	Protein Processing and Modification	Protein Acetylation and Deacetylation in Bacteria	Acetate peremase actP	2
Respiration	ATP synthases	F0F1-type ATP synthase	ATP synthase alpha chain (EC 3.6.3.14)	2
Respiration	ATP synthases	F0F1-type ATP synthase	ATP synthase beta chain (EC 3.6.3.14)	1
Respiration	Electron accepting reactions	Anaerobic respiratory reductases	Acyl-CoA dehydrogenase, short-chain specific (EC 1.3.99.2)	3
Respiration	Electron accepting reactions	Anaerobic respiratory reductases	Ferredoxin reductase	3
Respiration	Electron accepting reactions	Anaerobic respiratory reductases	Anaerobic dimethyl sulfoxide reductase chain A (EC 1.8.99.-)	6
Respiration	Electron accepting reactions	Anaerobic respiratory reductases	Sulfite reductase beta subunit (EC 1.8.99.1)	1
Respiration	Electron accepting reactions	Terminal cytochrome C oxidases	Cytochrome c oxidase subunit CcoO (EC 1.9.3.1)	1
Respiration	Electron accepting reactions	Terminal cytochrome C oxidases	Cytochrome c oxidase polypeptide I (EC 1.9.3.1)	2
Respiration	Electron accepting reactions	Terminal cytochrome C oxidases	Cytochrome c oxidase subunit CcoN (EC 1.9.3.1)	5
Respiration	Electron accepting reactions	Terminal cytochrome C oxidases	FixG-related protein	2
Respiration	Electron accepting reactions	Terminal cytochrome oxidases	putative Cytochrome bd2, subunit I	3
Respiration	Electron accepting reactions	Terminal cytochrome oxidases	Transport ATP-binding protein cydC	1
Respiration	Electron accepting reactions	Terminal cytochrome oxidases	Cytochrome d ubiquinol oxidase subunit I (EC 1.10.3.-)	3
Respiration	Electron accepting reactions	Terminal cytochrome oxidases	putative Cytochrome bd2, subunit II	1
Respiration	Electron accepting reactions	Terminal cytochrome oxidases	Transport ATP-binding protein cydD	3
Respiration	Electron accepting reactions	Terminal cytochrome oxidases	Transport ATP-binding protein cydCD	1
Respiration	Electron donating reactions	Coenzyme F420 hydrogenase	Coenzyme F420 hydrogenase beta subunit (EC 1.12.98.1)	1
Respiration	Electron donating reactions	Formate hydrogenase	Formate dehydrogenase-O, major subunit (EC 1.2.1.2)	1
Respiration	Electron donating reactions	Formate hydrogenase	Formate hydrogenlyase transcriptional activator	1
Respiration	Electron donating reactions	Formate hydrogenase	Hydrogenase-4 component D (EC 1.-.-.-)	1
Respiration	Electron donating reactions	Formate hydrogenase	Hydrogenase-4 transcriptional activator	1
Respiration	Electron donating reactions	Formate hydrogenase	Hydrogenase-4 component F (EC 1.-.-.-)	1
Respiration	Electron donating reactions	Hydrogenases	NAD-reducing hydrogenase subunit HoxH (EC 1.12.1.2)	1
Respiration	Electron donating reactions	Hydrogenases	NAD-reducing hydrogenase subunit HoxU (EC 1.12.1.2)	1
Respiration	Electron donating reactions	NiFe hydrogenase maturation	[NiFe] hydrogenase nickel incorporation-associated protein HypB	75
Respiration	Electron donating reactions	Respiratory Complex I	NADH-ubiquinone oxidoreductase chain B (EC 1.6.5.3)	1
Respiration	Electron donating reactions	Respiratory Complex I	NADH-ubiquinone oxidoreductase chain G (EC 1.6.5.3)	1
Respiration	Electron donating reactions	Respiratory Complex I	NADH-ubiquinone oxidoreductase chain L (EC 1.6.5.3)	5
Respiration	Electron donating reactions	Respiratory Complex I	NADH ubiquinone oxidoreductase chain A (EC 1.6.5.3)	2
Respiration	Electron donating reactions	Respiratory Complex I	NADH-ubiquinone oxidoreductase chain N (EC 1.6.5.3)	2
Respiration	Electron donating reactions	Respiratory dehydrogenases 1	Glycerol dehydrogenase (EC 1.1.1.6)	3
Respiration	Electron donating reactions	Respiratory dehydrogenases 1	Aerobic glycerol-3-phosphate dehydrogenase (EC 1.1.99.5)	2
Respiration	Electron donating reactions	Respiratory dehydrogenases 1	D-amino acid dehydrogenase small subunit (EC 1.4.99.1)	1
Respiration	Electron donating reactions	Respiratory dehydrogenases 1	Acetyl-coenzyme A synthetase (EC 6.2.1.1)	3
Respiration	Electron donating reactions	Respiratory dehydrogenases 1	L-lactate dehydrogenase (EC 1.1.2.3)	1
Respiration	Electron donating reactions	Respiratory dehydrogenases 1	Proline dehydrogenase (EC 1.5.99.8) (Proline oxidase)	1
Respiration	Electron donating reactions	Succinate dehydrogenase	Succinate dehydrogenase iron-sulfur protein (EC 1.3.99.1)	1
Respiration	Electron donating reactions	Succinate dehydrogenase	Fumarate reductase flavoprotein subunit (EC 1.3.99.1)	4
Respiration	Electron donating reactions	Succinate dehydrogenase	Succinate dehydrogenase flavoprotein subunit (EC 1.3.99.1)	4
Respiration	Soluble electron carries	Soluble cytochromes and functionally related electron carriers	Ferredoxin	2
RNA metabolism	RNA processing and modification	Polyadenylation bacterial	tRNA nucleotidyltransferase (EC 2.7.7.25)	1
RNA metabolism	RNA processing and modification	Queuosine-Archaeosine Biosynthesis	Alkyl hydroperoxide reductase subunit C (EC 1.6.4.-)	3
RNA metabolism	RNA processing and modification	Queuosine-Archaeosine Biosynthesis	Queuosine Biosynthesis QueC ATPase	2
RNA metabolism	RNA processing and modification	Queuosine-Archaeosine Biosynthesis	tRNA-guanine transglycosylase (EC 2.4.2.29)	2
RNA metabolism	RNA processing and modification	Queuosine-Archaeosine Biosynthesis	S-adenosylmethionine:tRNA ribosyltransferase-isomerase (EC 5.-.-.-)	2
RNA metabolism	RNA processing and modification	tRNA processing	tRNA pseudouridine synthase A (EC 4.2.1.70)	1
RNA metabolism	RNA processing and modification	tRNA processing	tRNA-i(6)A37 methylthiotransferase	2
RNA metabolism	RNA processing and modification	tRNA processing	tRNA (5-methylaminomethyl-2-thiouridylate)-methyltransferase (EC 2.1.1.61)	2
RNA metabolism	RNA processing and modification	tRNA processing	tRNA(Ile)-lysidine synthetase	5
RNA metabolism	RNA processing and modification	tRNA processing	tRNA nucleotidyltransferase (EC 2.7.7.25)	1
RNA metabolism	RNA processing and modification	tRNA processing	tRNA delta(2)-isopentenylpyrophosphate transferase (EC 2.5.1.8)	2
RNA metabolism	RNA processing and modification	tRNA processing	Ribonuclease BN (EC 3.1.-.-)	1
RNA metabolism	RNA processing and modification	tRNA processing	tRNA(m7G46)-methyltransferase (EC 2.1.1.33)	1
RNA metabolism	RNA processing and modification	tRNA processing	tRNA pseudouridine 55 synthase (EC 4.2.1.70)	1
RNA metabolism		RNA polymerase bacterial	DNA-directed RNA polymerase beta subunit (EC 2.7.7.6)	7
RNA metabolism		RNA polymerase bacterial	DNA-directed RNA polymerase beta' subunit (EC 2.7.7.6)	3
RNA metabolism		Transcription factors bacterial	Transcription termination protein NusA	7
RNA metabolism		Transcription factors bacterial	RNA polymerase sporulation specific sigma factor SigH	1
RNA metabolism		Transcription factors bacterial	RNA polymerase sigma factor RpoD	1
RNA metabolism		Transcription factors bacterial	Serine protease precursor MucD/AlgY associated with sigma factor RpoE	1
RNA metabolism		Transcription factors bacterial	Transcription termination factor Rho	1
RNA metabolism		Transcription factors bacterial	Transcription-repair coupling factor	7
RNA metabolism		Transcription factors bacterial	RNA polymerase sigma factor RpoH	1
RNA metabolism		Transcription factors bacterial	COG0779: clustered with transcription termination protein NusA	2
RNA metabolism		tRNA aminoacylation	Alanyl-tRNA synthetase (EC 6.1.1.7)	3
RNA metabolism		tRNA aminoacylation	Valyl-tRNA synthetase (EC 6.1.1.9)	1
RNA metabolism		tRNA aminoacylation	Methionyl-tRNA synthetase (EC 6.1.1.10)	5
RNA metabolism		tRNA aminoacylation	Aspartyl-tRNA synthetase (EC 6.1.1.12)	1
RNA metabolism		tRNA aminoacylation	Tyrosyl-tRNA synthetase (EC 6.1.1.1)	4
RNA metabolism		tRNA aminoacylation	Glutaminyl-tRNA synthetase (EC 6.1.1.18)	2
RNA metabolism		tRNA aminoacylation	Lysyl-tRNA synthetase (class II) (EC 6.1.1.6)	3
RNA metabolism		tRNA aminoacylation	Seryl-tRNA synthetase (EC 6.1.1.11)	3
RNA metabolism		tRNA aminoacylation	Leucyl-tRNA synthetase (EC 6.1.1.4)	7
RNA metabolism		tRNA aminoacylation	Glycyl-tRNA synthetase beta chain (EC 6.1.1.14)	4
RNA metabolism		tRNA aminoacylation	Threonyl-tRNA synthetase (EC 6.1.1.3)	3
RNA metabolism		tRNA aminoacylation	Prolyl-tRNA synthetase (EC 6.1.1.15)	5
RNA metabolism		tRNA aminoacylation	Glutamyl-tRNA synthetase (EC 6.1.1.17)	3
RNA metabolism		tRNA aminoacylation	Glycyl-tRNA synthetase alpha chain (EC 6.1.1.14)	2
RNA metabolism		tRNA aminoacylation	Asparaginyl-tRNA synthetase (EC 6.1.1.22)	1
RNA metabolism		tRNA aminoacylation	Isoleucyl-tRNA synthetase (EC 6.1.1.5)	2
RNA metabolism		tRNA aminoacylation	Glycyl-tRNA synthetase (EC 6.1.1.14)	1
RNA metabolism		tRNA aminoacylation	Cysteinyl-tRNA synthetase (EC 6.1.1.16)	3
Stress response	Detoxification	D-tyrosyl-tRNA(Tyr) deacylase	D-tyrosyl-tRNA(Tyr) deacylase (EC 3.1.-.-)	1
Stress response	Oxidative stress	Glutathione Redox Metabolism	Glutathione S-transferase, theta (EC 2.5.1.18)	1
Stress response	Oxidative stress	Glutathione Redox Metabolism	Tripeptide aminopeptidase (EC EC 3.4.11.4)	2
Stress response	Oxidative stress	Glutathione Redox Metabolism	Glutathione-dependent formaldehyde dehydrogenase (EC 1.2.1.1)	1
Stress response	Oxidative stress	Glutathione Redox Metabolism	Glutathione reductase (EC 1.8.1.7)	1
Stress response	Oxidative stress	Protection from Reactive Oxygen Species	Catalase (EC 1.11.1.6)	4
Stress response	Oxidative stress	Protection from Reactive Oxygen Species	Superoxide dismutase [Cu-Zn] (EC 1.15.1.1)	1
Sulfur Metabolism	Inorganic sulfur assimilation	Inorganic Sulfur Assimilation	Sulfite reductase [NADPH] hemoprotein beta-component (EC 1.8.1.2)	1
Sulfur Metabolism	Inorganic sulfur assimilation	Sulfate assimilation	O-acetylhomoserine sulfhydrylase (EC 2.5.1.49)	2
Sulfur Metabolism	Inorganic sulfur assimilation	Sulfate assimilation	Sulfite reductase [NADPH] hemoprotein beta-component (EC 1.8.1.2)	1
Sulfur Metabolism	Inorganic sulfur assimilation	Sulfate assimilation	Sulfite reductase [NADPH] flavoprotein alpha-component (EC 1.8.1.2)	1
Sulfur Metabolism	Inorganic sulfur assimilation	Sulfate to Sulfide	Sulfate and thiosulfate binding protein cysP	1
Sulfur Metabolism	Inorganic sulfur assimilation	Sulfate to Sulfide	Sulfate permease	4
Virulence	Detection	MLST	Guanylate kinase (EC 2.7.4.8)	1
Virulence	Resistance to Antibiotics	Resistance to fluoroquinolones	DNA gyrase subunit A (EC 5.99.1.3)	3
Virulence	Resistance to Antibiotics	Resistance to fluoroquinolones	DNA gyrase subunit B (EC 5.99.1.3)	3
Virulence	Resistance to Antibiotics	Resistance to fluoroquinolones	Topoisomerase IV subunit B (EC 5.99.1.-)	2
Virulence	Resistance to Antibiotics	Resistance to fluoroquinolones	Topoisomerase IV subunit A (EC 5.99.1.-)	7
